# Supplementary material for: 4-[(3-Chloro-2-methyl­phen­yl)imino­meth­yl]phenol
Source: Acta Crystallogr Sect E Struct Rep Online. 2012 Oct 20;68(Pt 11):o3191. doi: 10.1107/S1600536812043140 (PMC3515282; doi:10.1107/S1600536812043140)
Supplement: Supplementary file 1 [file e-68-o3191-sup1.cif]

##############################################################################
#                                                                            #
# This CIF contains the data in a paper accepted for publication in          #
# Acta Crystallographica Section E. It conforms to the requirements of       #
# Notes for Authors for Acta Crystallographica Section E, and has been       #
# peer reviewed under the auspices of the IUCr Commission on Journals.       #
#                                                                            #
# Full details of the Crystallographic Information File format               #
# are given in the paper "The Crystallographic Information File (CIF):       #
# a New Standard Archive File for Crystallography" by S. R. Hall, F. H.      #
# Allen and I. D. Brown [Acta Cryst. (1991), A47, 655-685].                  #
#                                                                            #
# The current version of the core CIF dictionary is obtainable from          #
# ftp://ftp.iucr.org/pub/cif_core.dic.                                       #
#                                                                            #
# Software is freely available for graphical display of the structure(s)     #
# in this CIF. For information consult the CIF software page                 #
# http://www.iucr.org/resources/cif/software.                                #
#                                                                            #
# This file may be used for bona fide research purposes within the           #
# scientific community so long as proper attribution is given to the journal # 
# article from which it was obtained.                                        #
#                                                                            #
##############################################################################
data_global
_audit_creation_method     'PLATON <TABLE ACC> option'
_journal_date_recd_electronic     2012-09-05
_journal_date_accepted     2012-10-16
_journal_name_full     'Acta Crystallographica, Section E'
_journal_year     2012
_journal_volume     68
_journal_issue     11
_journal_page_first     o3191
_journal_page_last     o3191
_journal_paper_category     QO
_journal_paper_doi     10.1107/S1600536812043140
_journal_coeditor_code     KJ2211
_publ_contact_author_name     'Dr N. K. Lokanath'
_publ_contact_author_address
;
Department of Studies in Physics
Manasagangotri
University of Mysore
Mysore 570 006
India
;
_publ_contact_author_email     lokanath@physics.uni-mysore.ac.in
_publ_contact_author_fax     '+91-821-2419333'
_publ_contact_author_phone     '+91-821-2419610'
_publ_section_title
;
4-[(3-Chloro-2-methylphenyl)iminomethyl]phenol
;
loop_
    _publ_author_name
    _publ_author_address
    'Manjunath, B. C.'
;
Department of Studies in Physics
Manasagangotri
University of Mysore
Mysore 570 006
India
;
    'Abdoh, M. M. M'
;
Department of Physics
Faculty of Science
An Najah National University
Nabtus West Bank
Palestinian Territories
;
    'Mallesha, L.'
;
PG Department of Studies in Chemistry
JSS College of Arts Commerce and Science
Ooty Road
Mysore 570 025
India
;
    'Mohana, K. N.'
;
Department of Studies in Chemistry
University of Mysore
Manasagangotri
Mysore 570 006
India
;
    'Lokanath, N. K.'
;
Department of Studies in Physics
Manasagangotri
University of Mysore
Mysore 570 006
India
;
data_I
_chemical_name_systematic
;
4-[(3-Chloro-2-methylphenyl)iminomethyl]phenol
;
_chemical_formula_moiety     'C14 H12 Cl N O'
_chemical_formula_sum     'C14 H12 Cl N O'
_chemical_formula_iupac     'C14 H12 Cl N O'
_chemical_formula_weight     245.70
_symmetry_cell_setting     orthorhombic
_symmetry_space_group_name_H-M     'P 21 21 21'
_symmetry_space_group_name_Hall     'P 2ac 2ab'
loop_
    _symmetry_equiv_pos_site_id
    _symmetry_equiv_pos_as_xyz
    1 x,y,z
    2 1/2-x,-y,1/2+z
    3 1/2+x,1/2-y,-z
    4 -x,1/2+y,1/2-z
_cell_length_a     7.5271(9)
_cell_length_b     12.4095(15)
_cell_length_c     12.5800(14)
_cell_angle_alpha     90
_cell_angle_beta     90
_cell_angle_gamma     90
_cell_volume     1175.1(2)
_cell_formula_units_Z     4
_cell_measurement_reflns_used     2042
_cell_measurement_theta_min     2.3
_cell_measurement_theta_max     30.6
_cell_measurement_temperature     103
_cell_special_details
;
;
_exptl_crystal_description     'block'
_exptl_crystal_colour     'brown'
_exptl_crystal_size_max     0.260
_exptl_crystal_size_mid     0.200
_exptl_crystal_size_min     0.180
_exptl_crystal_size_rad     ?
_exptl_crystal_density_diffrn     1.389
_exptl_crystal_density_meas     ?
_exptl_crystal_density_method     'Not Measured'
_exptl_crystal_F_000     512
_exptl_absorpt_coefficient_mu     0.306
_exptl_absorpt_correction_type     none
_exptl_absorpt_process_details     ?
_exptl_absorpt_correction_T_min     .
_exptl_absorpt_correction_T_max     .
_exptl_special_details
;
;
_diffrn_ambient_temperature     103
_diffrn_radiation_type     'MoK\a'
_diffrn_radiation_wavelength     0.71073
_diffrn_radiation_source     'fine-focus sealed tube'
_diffrn_radiation_monochromator     graphite
_diffrn_measurement_device_type     'Oxford Diffraction Xcalibur Eos'
_diffrn_measurement_method     '\w scans'
_diffrn_detector_area_resol_mean     16.0839
_diffrn_reflns_number     6050
_diffrn_reflns_av_R_equivalents     0.0373
_diffrn_reflns_av_sigmaI/netI     0.0406
_diffrn_reflns_theta_min     2.31
_diffrn_reflns_theta_max     30.56
_diffrn_reflns_theta_full     30.56
_diffrn_measured_fraction_theta_max     0.991
_diffrn_measured_fraction_theta_full     0.991
_diffrn_reflns_limit_h_min     -10
_diffrn_reflns_limit_h_max     7
_diffrn_reflns_limit_k_min     -17
_diffrn_reflns_limit_k_max     16
_diffrn_reflns_limit_l_min     -16
_diffrn_reflns_limit_l_max     17
_diffrn_reflns_reduction_process
;
;
_diffrn_standards_number     0
_diffrn_standards_interval_count     .
_diffrn_standards_interval_time     .
_diffrn_standards_decay_%     ?
_refine_special_details
;
Refinement on <i>F</i>^2^ for ALL reflections except those flagged by the user
for potential systematic errors. Weighted <i>R</i>-factors <i>wR</i> and all
goodnesses of fit <i>S</i> are based on <i>F</i>^2^, conventional
<i>R</i>-factors <i>R</i> are based on <i>F</i>, with <i>F</i> set to zero for
negative <i>F</i>^2^. The observed criterion of <i>F</i>^2^ > \s(<i>F</i>^2^)
is used only for calculating -<i>R</i>-factor-obs <i>etc</i>. and is not
relevant to the choice of reflections for refinement. <i>R</i>-factors based
on <i>F</i>^2^ are statistically about twice as large as those based on
<i>F</i>, and <i>R</i>-factors based on ALL data will be even larger.
;
_reflns_number_total     2042
_reflns_number_gt     1856
_reflns_threshold_expression     I>2\s(I)
_refine_ls_structure_factor_coef     Fsqd
_refine_ls_matrix_type     full
_refine_ls_R_factor_all     0.0520
_refine_ls_R_factor_gt     0.0465
_refine_ls_wR_factor_gt     0.1185
_refine_ls_wR_factor_ref     0.1231
_refine_ls_goodness_of_fit_ref     1.069
_refine_ls_restrained_S_all     1.069
_refine_ls_number_reflns     2042
_refine_ls_number_parameters     155
_refine_ls_number_restraints     0
_refine_ls_number_constraints     ?
_refine_ls_hydrogen_treatment     constr
_refine_ls_weighting_scheme     calc
_refine_ls_weighting_details
         'calc w=1/[\s^2^(Fo^2^)+(0.0838P)^2^+0.0338P] where P=(Fo^2^+2Fc^2^)/3'
_atom_sites_solution_hydrogens     geom
_atom_sites_solution_primary     direct
_atom_sites_solution_secondary     difmap
_refine_ls_shift/su_max     0.000
_refine_ls_shift/su_mean     0.000
_refine_diff_density_max     0.710
_refine_diff_density_min     -0.462
_refine_ls_extinction_method     'none'
loop_
    _atom_type_symbol
    _atom_type_description
    _atom_type_scat_dispersion_real
    _atom_type_scat_dispersion_imag
    _atom_type_scat_source
    O O 0.0106 0.0060 'International Tables Vol C Tables 4.2.6.8 and 6.1.1.4'
    N N 0.0061 0.0033 'International Tables Vol C Tables 4.2.6.8 and 6.1.1.4'
    Cl Cl 0.1484 0.1585 'International Tables Vol C Tables 4.2.6.8 and 6.1.1.4'
    H H 0.0000 0.0000 'International Tables Vol C Tables 4.2.6.8 and 6.1.1.4'
    C C 0.0033 0.0016 'International Tables Vol C Tables 4.2.6.8 and 6.1.1.4'
_computing_data_collection     'CrysAlis PRO (Oxford Diffraction, 2009)'
_computing_cell_refinement     'CrysAlis PRO (Oxford Diffraction, 2009)'
_computing_data_reduction     'CrysAlis PRO (Oxford Diffraction, 2009)'
_computing_structure_solution     'SHELXS97 (Sheldrick, 2008)'
_computing_structure_refinement     'SHELXL97 (Sheldrick, 2008)'
_computing_molecular_graphics     'Mercury (Macrae <i>et al.</i>, 2006)'
_computing_publication_material     'publCIF (Westrip, 2010)'
loop_
    _atom_site_type_symbol
    _atom_site_label
    _atom_site_fract_x
    _atom_site_fract_y
    _atom_site_fract_z
    _atom_site_U_iso_or_equiv
    _atom_site_thermal_displace_type
    _atom_site_calc_flag
    _atom_site_refinement_flags
    _atom_site_occupancy
    Cl Cl1 0.20725(8) 0.07415(5) 0.21487(5) 0.0206(2) Uani . . 1.000
    O O2 -0.2400(2) 0.06296(14) 1.08991(14) 0.0200(5) Uani . . 1.000
    N N3 -0.0186(3) 0.11403(16) 0.60025(16) 0.0151(5) Uani . . 1.000
    C C4 0.0219(3) 0.16256(18) 0.50001(19) 0.0142(6) Uani . . 1.000
    C C5 0.0934(3) 0.09792(18) 0.41844(19) 0.0144(6) Uani . . 1.000
    C C6 0.1173(3) 0.1473(2) 0.31955(19) 0.0147(6) Uani . . 1.000
    C C7 0.0749(3) 0.2551(2) 0.3006(2) 0.0182(7) Uani . . 1.000
    C C8 0.0060(3) 0.3171(2) 0.3831(2) 0.0192(7) Uani . . 1.000
    C C9 -0.0203(3) 0.27089(18) 0.4822(2) 0.0165(6) Uani . . 1.000
    C C10 0.0205(3) 0.16597(19) 0.68499(19) 0.0157(6) Uani . . 1.000
    C C11 -0.0336(3) 0.13243(19) 0.79125(19) 0.0146(6) Uani . . 1.000
    C C12 -0.1136(3) 0.03193(19) 0.81002(19) 0.0162(6) Uani . . 1.000
    C C13 -0.1794(3) 0.00693(19) 0.91011(19) 0.0154(6) Uani . . 1.000
    C C14 -0.1689(3) 0.08211(19) 0.99228(18) 0.0148(6) Uani . . 1.000
    C C15 -0.0820(3) 0.18052(19) 0.9758(2) 0.0170(6) Uani . . 1.000
    C C16 -0.0153(3) 0.20481(19) 0.8757(2) 0.0161(6) Uani . . 1.000
    C C17 0.1424(3) -0.01811(19) 0.4369(2) 0.0191(7) Uani . . 1.000
    H H2 -0.28810 0.00190 1.09040 0.0300 Uiso calc R 1.000
    H H7 0.09280 0.28580 0.23230 0.0220 Uiso calc R 1.000
    H H8 -0.02280 0.39070 0.37150 0.0230 Uiso calc R 1.000
    H H9 -0.06730 0.31310 0.53850 0.0200 Uiso calc R 1.000
    H H10 0.08860 0.23010 0.67830 0.0190 Uiso calc R 1.000
    H H12 -0.12270 -0.01910 0.75400 0.0190 Uiso calc R 1.000
    H H13 -0.23160 -0.06160 0.92270 0.0180 Uiso calc R 1.000
    H H15 -0.06890 0.23030 1.03260 0.0200 Uiso calc R 1.000
    H H16 0.04360 0.27160 0.86450 0.0190 Uiso calc R 1.000
    H H17A 0.09600 -0.06240 0.37870 0.0290 Uiso calc R 1.000
    H H17B 0.09100 -0.04250 0.50440 0.0290 Uiso calc R 1.000
    H H17C 0.27200 -0.02500 0.43980 0.0290 Uiso calc R 1.000
loop_
    _atom_site_aniso_label
    _atom_site_aniso_U_11
    _atom_site_aniso_U_22
    _atom_site_aniso_U_33
    _atom_site_aniso_U_12
    _atom_site_aniso_U_13
    _atom_site_aniso_U_23
    Cl1 0.0193(3) 0.0256(3) 0.0169(3) -0.0005(2) 0.0037(2) -0.0025(2)
    O2 0.0225(9) 0.0216(8) 0.0160(8) -0.0038(7) 0.0057(7) -0.0002(7)
    N3 0.0108(9) 0.0184(9) 0.0160(9) -0.0002(7) 0.0016(8) 0.0019(7)
    C4 0.0096(10) 0.0162(10) 0.0168(11) -0.0014(8) 0.0009(9) 0.0013(8)
    C5 0.0083(9) 0.0180(10) 0.0170(11) -0.0006(8) -0.0017(9) 0.0008(8)
    C6 0.0082(9) 0.0213(10) 0.0146(10) -0.0013(8) 0.0015(8) -0.0017(8)
    C7 0.0150(11) 0.0215(11) 0.0180(12) -0.0024(9) 0.0001(9) 0.0043(9)
    C8 0.0147(11) 0.0183(11) 0.0246(12) -0.0002(9) -0.0011(10) 0.0039(9)
    C9 0.0108(10) 0.0173(11) 0.0214(12) 0.0014(8) 0.0012(9) -0.0009(9)
    C10 0.0108(10) 0.0171(10) 0.0191(11) 0.0005(8) 0.0020(9) 0.0000(8)
    C11 0.0104(9) 0.0191(10) 0.0144(10) 0.0004(8) 0.0002(9) 0.0009(9)
    C12 0.0133(10) 0.0189(10) 0.0164(11) 0.0002(8) -0.0002(9) -0.0003(8)
    C13 0.0121(10) 0.0175(10) 0.0167(10) -0.0003(8) 0.0017(9) 0.0002(9)
    C14 0.0121(9) 0.0175(10) 0.0148(10) 0.0013(8) 0.0016(8) 0.0001(8)
    C15 0.0172(11) 0.0178(10) 0.0160(11) -0.0013(9) -0.0001(10) -0.0026(8)
    C16 0.0135(11) 0.0151(10) 0.0196(11) -0.0014(8) -0.0012(9) 0.0008(9)
    C17 0.0185(12) 0.0180(11) 0.0207(12) 0.0029(9) 0.0033(10) 0.0003(9)
_geom_special_details
;
Bond distances, angles <i>etc</i>. have been calculated using the rounded
fractional coordinates. All su's are estimated from the variances of the
(full) variance-covariance matrix. The cell e.s.d.'s are taken into account in
the estimation of distances, angles and torsion angles
;
loop_
    _geom_bond_atom_site_label_1
    _geom_bond_atom_site_label_2
    _geom_bond_site_symmetry_1
    _geom_bond_site_symmetry_2
    _geom_bond_distance
    _geom_bond_publ_flag
    Cl1 C6 . . 1.737(2) no
    O2 C14 . . 1.361(3) no
    O2 H2 . . 0.8400 no
    N3 C4 . . 1.430(3) no
    N3 C10 . . 1.280(3) no
    C4 C9 . . 1.399(3) no
    C4 C5 . . 1.409(3) no
    C5 C6 . . 1.398(3) no
    C5 C17 . . 1.504(3) no
    C6 C7 . . 1.396(3) no
    C7 C8 . . 1.392(3) no
    C8 C9 . . 1.386(4) no
    C10 C11 . . 1.458(3) no
    C11 C16 . . 1.398(3) no
    C11 C12 . . 1.405(3) no
    C12 C13 . . 1.388(3) no
    C13 C14 . . 1.395(3) no
    C14 C15 . . 1.401(3) no
    C15 C16 . . 1.389(4) no
    C7 H7 . . 0.9500 no
    C8 H8 . . 0.9500 no
    C9 H9 . . 0.9500 no
    C10 H10 . . 0.9500 no
    C12 H12 . . 0.9500 no
    C13 H13 . . 0.9500 no
    C15 H15 . . 0.9500 no
    C16 H16 . . 0.9500 no
    C17 H17A . . 0.9800 no
    C17 H17B . . 0.9800 no
    C17 H17C . . 0.9800 no
loop_
    _geom_angle_atom_site_label_1
    _geom_angle_atom_site_label_2
    _geom_angle_atom_site_label_3
    _geom_angle_site_symmetry_1
    _geom_angle_site_symmetry_2
    _geom_angle_site_symmetry_3
    _geom_angle
    _geom_angle_publ_flag
    C14 O2 H2 . . . 109.00 no
    C4 N3 C10 . . . 118.2(2) no
    N3 C4 C5 . . . 118.9(2) no
    C5 C4 C9 . . . 121.1(2) no
    N3 C4 C9 . . . 119.8(2) no
    C4 C5 C6 . . . 116.6(2) no
    C4 C5 C17 . . . 121.7(2) no
    C6 C5 C17 . . . 121.7(2) no
    Cl1 C6 C5 . . . 119.71(18) no
    Cl1 C6 C7 . . . 117.42(18) no
    C5 C6 C7 . . . 122.9(2) no
    C6 C7 C8 . . . 119.2(2) no
    C7 C8 C9 . . . 119.7(2) no
    C4 C9 C8 . . . 120.6(2) no
    N3 C10 C11 . . . 123.8(2) no
    C10 C11 C16 . . . 119.1(2) no
    C12 C11 C16 . . . 119.0(2) no
    C10 C11 C12 . . . 121.8(2) no
    C11 C12 C13 . . . 120.3(2) no
    C12 C13 C14 . . . 120.2(2) no
    O2 C14 C13 . . . 122.0(2) no
    O2 C14 C15 . . . 118.0(2) no
    C13 C14 C15 . . . 120.0(2) no
    C14 C15 C16 . . . 119.5(2) no
    C11 C16 C15 . . . 120.9(2) no
    C6 C7 H7 . . . 120.00 no
    C8 C7 H7 . . . 120.00 no
    C7 C8 H8 . . . 120.00 no
    C9 C8 H8 . . . 120.00 no
    C4 C9 H9 . . . 120.00 no
    C8 C9 H9 . . . 120.00 no
    N3 C10 H10 . . . 118.00 no
    C11 C10 H10 . . . 118.00 no
    C11 C12 H12 . . . 120.00 no
    C13 C12 H12 . . . 120.00 no
    C12 C13 H13 . . . 120.00 no
    C14 C13 H13 . . . 120.00 no
    C14 C15 H15 . . . 120.00 no
    C16 C15 H15 . . . 120.00 no
    C11 C16 H16 . . . 120.00 no
    C15 C16 H16 . . . 119.00 no
    C5 C17 H17A . . . 110.00 no
    C5 C17 H17B . . . 109.00 no
    C5 C17 H17C . . . 109.00 no
    H17A C17 H17B . . . 109.00 no
    H17A C17 H17C . . . 109.00 no
    H17B C17 H17C . . . 109.00 no
loop_
    _geom_torsion_atom_site_label_1
    _geom_torsion_atom_site_label_2
    _geom_torsion_atom_site_label_3
    _geom_torsion_atom_site_label_4
    _geom_torsion_site_symmetry_1
    _geom_torsion_site_symmetry_2
    _geom_torsion_site_symmetry_3
    _geom_torsion_site_symmetry_4
    _geom_torsion
    _geom_torsion_publ_flag
    C10 N3 C4 C5 . . . . 138.4(2) no
    C10 N3 C4 C9 . . . . -45.7(3) no
    C4 N3 C10 C11 . . . . 171.9(2) no
    N3 C4 C5 C6 . . . . 175.1(2) no
    N3 C4 C5 C17 . . . . -5.2(3) no
    C9 C4 C5 C6 . . . . -0.8(3) no
    C9 C4 C5 C17 . . . . 178.9(2) no
    N3 C4 C9 C8 . . . . -175.3(2) no
    C5 C4 C9 C8 . . . . 0.6(3) no
    C4 C5 C6 Cl1 . . . . 179.21(17) no
    C4 C5 C6 C7 . . . . 0.5(3) no
    C17 C5 C6 Cl1 . . . . -0.5(3) no
    C17 C5 C6 C7 . . . . -179.2(2) no
    Cl1 C6 C7 C8 . . . . -178.66(18) no
    C5 C6 C7 C8 . . . . 0.1(3) no
    C6 C7 C8 C9 . . . . -0.4(3) no
    C7 C8 C9 C4 . . . . 0.0(3) no
    N3 C10 C11 C12 . . . . 8.7(4) no
    N3 C10 C11 C16 . . . . -167.4(2) no
    C10 C11 C12 C13 . . . . -173.6(2) no
    C16 C11 C12 C13 . . . . 2.5(3) no
    C10 C11 C16 C15 . . . . 173.2(2) no
    C12 C11 C16 C15 . . . . -2.9(3) no
    C11 C12 C13 C14 . . . . 1.0(3) no
    C12 C13 C14 O2 . . . . 176.5(2) no
    C12 C13 C14 C15 . . . . -4.0(3) no
    O2 C14 C15 C16 . . . . -177.0(2) no
    C13 C14 C15 C16 . . . . 3.5(3) no
    C14 C15 C16 C11 . . . . 0.0(3) no
loop_
    _geom_hbond_atom_site_label_D
    _geom_hbond_atom_site_label_H
    _geom_hbond_atom_site_label_A
    _geom_hbond_site_symmetry_A
    _geom_hbond_distance_DH
    _geom_hbond_distance_HA
    _geom_hbond_distance_DA
    _geom_hbond_angle_DHA
    _geom_hbond_publ_flag
    O2 H2 N3 2_455 0.8400 2.0500 2.854(3) 160.00 yes
    C12 H12 O2 2_454 0.9500 2.3700 3.204(3) 146.00 no
    C17 H17B N3 . 0.9800 2.4300 2.895(3) 108.00 no
    C17 H17C Cg 2_554 0.98 2.73 3.649(2) 157 yes
_iucr_refine_instructions_details
;
TITL mk7 in P 21 21 21
CELL  0.71073   7.5271  12.4095  12.5800   90.000   90.000   90.000
ZERR     4.00   0.0009   0.0015   0.0014    0.000    0.000    0.000
LATT  -1
SYMM  1/2 - X, - Y, 1/2 + Z
SYMM  1/2 + X, 1/2 - Y, - Z
SYMM  - X, 1/2 + Y, 1/2 - Z
SFAC  C   H   O   CL  N
UNIT   56   48   4   4   4
MERG 3
L.S. 14
ACTA
TEMP -170.00
SIZE     0.18   0.20   0.26
HTAB 2.00
BOND $H
FMAP 2
PLAN 20
WGHT    0.083800    0.033800
FVAR       0.28836
MOLE   1
CL1   4    0.207248    0.074147    0.214868    11.00000    0.01931    0.02557 =
         0.01686   -0.00254    0.00368   -0.00046
O2    3   -0.240049    0.062959    1.089908    11.00000    0.02253    0.02160 =
         0.01602   -0.00025    0.00568   -0.00377
AFIX  83
H2    2   -0.288115    0.001871    1.090373    11.00000   -1.50000
AFIX   0
N3    5   -0.018581    0.114031    0.600252    11.00000    0.01084    0.01837 =
         0.01596    0.00189    0.00164   -0.00021
C4    1    0.021920    0.162563    0.500007    11.00000    0.00960    0.01618 =
         0.01680    0.00128    0.00090   -0.00136
C5    1    0.093425    0.097919    0.418440    11.00000    0.00832    0.01798 =
         0.01702    0.00078   -0.00167   -0.00059
C6    1    0.117293    0.147336    0.319553    11.00000    0.00821    0.02131 =
         0.01458   -0.00174    0.00155   -0.00127
C7    1    0.074862    0.255149    0.300637    11.00000    0.01503    0.02150 =
         0.01802    0.00427    0.00009   -0.00239
AFIX  43
H7    2    0.092769    0.285843    0.232291    11.00000   -1.20000
AFIX   0
C8    1    0.006031    0.317098    0.383094    11.00000    0.01466    0.01827 =
         0.02462    0.00391   -0.00110   -0.00018
AFIX  43
H8    2   -0.022819    0.390700    0.371548    11.00000   -1.20000
AFIX   0
C9    1   -0.020265    0.270888    0.482223    11.00000    0.01084    0.01726 =
         0.02138   -0.00094    0.00124    0.00141
AFIX  43
H9    2   -0.067327    0.313145    0.538546    11.00000   -1.20000
AFIX   0
C10   1    0.020470    0.165975    0.684987    11.00000    0.01080    0.01712 =
         0.01911   -0.00002    0.00199    0.00048
AFIX  43
H10   2    0.088595    0.230057    0.678259    11.00000   -1.20000
AFIX   0
C11   1   -0.033607    0.132434    0.791246    11.00000    0.01037    0.01907 =
         0.01444    0.00087    0.00024    0.00039
C12   1   -0.113578    0.031931    0.810019    11.00000    0.01333    0.01890 =
         0.01637   -0.00031   -0.00024    0.00021
AFIX  43
H12   2   -0.122667   -0.019115    0.754004    11.00000   -1.20000
AFIX   0
C13   1   -0.179365    0.006930    0.910108    11.00000    0.01209    0.01750 =
         0.01666    0.00017    0.00172   -0.00029
AFIX  43
H13   2   -0.231639   -0.061576    0.922669    11.00000   -1.20000
AFIX   0
C14   1   -0.168929    0.082107    0.992276    11.00000    0.01212    0.01754 =
         0.01480    0.00009    0.00161    0.00131
C15   1   -0.082048    0.180525    0.975761    11.00000    0.01718    0.01784 =
         0.01595   -0.00258   -0.00012   -0.00131
AFIX  43
H15   2   -0.068880    0.230280    1.032609    11.00000   -1.20000
AFIX   0
C16   1   -0.015331    0.204813    0.875703    11.00000    0.01350    0.01514 =
         0.01959    0.00082   -0.00123   -0.00142
AFIX  43
H16   2    0.043569    0.271555    0.864468    11.00000   -1.20000
AFIX   0
C17   1    0.142385   -0.018111    0.436941    11.00000    0.01849    0.01802 =
         0.02067    0.00032    0.00332    0.00286
AFIX 137
H17A  2    0.096016   -0.062358    0.378685    11.00000   -1.50000
H17B  2    0.091041   -0.042539    0.504351    11.00000   -1.50000
H17C  2    0.271992   -0.025019    0.439838    11.00000   -1.50000
HKLF 4
REM  mk7 in P 21 21 21
REM R1 =  0.0465 for   1856 Fo > 4sig(Fo)  and  0.0520 for all   2042 data
REM    155 parameters refined using      0 restraints
END
WGHT      0.0838      0.0338
REM Highest difference peak  0.710,  deepest hole -0.462,  1-sigma level  0.092
Q1    1   0.2131  0.1382  0.2154  11.00000  0.05    0.71
Q2    1   0.0053  0.2183  0.4935  11.00000  0.05    0.63
Q3    1   0.2043  0.0125  0.2239  11.00000  0.05    0.62
Q4    1   0.2026  0.0763  0.2790  11.00000  0.05    0.53
Q5    1   0.1206  0.0426  0.4248  11.00000  0.05    0.53
Q6    1   0.0999  0.2003  0.3113  11.00000  0.05    0.51
Q7    1  -0.0322  0.1974  0.8019  11.00000  0.05    0.46
Q8    1   0.1044  0.1338  0.3788  11.00000  0.05    0.45
Q9    1  -0.1747  0.0560  0.9392  11.00000  0.05    0.45
Q10   1  -0.0170  0.1465  0.8582  11.00000  0.05    0.45
Q11   1   0.2018  0.0790  0.1534  11.00000  0.05    0.45
Q12   1  -0.0346  0.0820  0.7980  11.00000  0.05    0.44
Q13   1   0.0965  0.1064  0.3659  11.00000  0.05    0.44
Q14   1  -0.0174  0.1445  0.7394  11.00000  0.05    0.44
Q15   1   0.0094  0.1318  0.5512  11.00000  0.05    0.42
Q16   1  -0.0322  0.0568  0.5941  11.00000  0.05    0.40
Q17   1  -0.0017  0.1723  0.6133  11.00000  0.05    0.39
Q18   1   0.0055  0.2780  0.4227  11.00000  0.05    0.39
Q19   1  -0.1497  0.0208  0.8606  11.00000  0.05    0.38
Q20   1   0.0094  0.1175  0.6602  11.00000  0.05    0.36
;
