# Supplementary material for: 4-[(3-Chloro-2-methyl­phen­yl)imino­meth­yl]phenol
Source: Acta Crystallogr Sect E Struct Rep Online. 2012 Oct 20;68(Pt 11):o3191. doi: 10.1107/S1600536812043140 (PMC3515282; doi:10.1107/S1600536812043140)
Supplement: Supplementary file 2 [file e-68-o3191-Isup2.hkl]

# 
# h,k,l, Fc-squared, Fo-squared, sigma(Fo-squared) and status flag 
# 
data_I
_shelx_title ' mk7 in P 21 21 21' 
_shelx_refln_list_code          4 
_shelx_F_calc_maximum       99.02 
_exptl_crystal_F_000       512.00 
_reflns_d_resolution_high  0.6990 
 
loop_ 
 _symmetry_equiv_pos_as_xyz 
 'x, y, z' 
 '-x+1/2, -y, z+1/2' 
 'x+1/2, -y+1/2, -z' 
 '-x, y+1/2, -z+1/2' 
 
_cell_length_a     7.5271 
_cell_length_b    12.4095 
_cell_length_c    12.5800 
_cell_angle_alpha  90.000 
_cell_angle_beta   90.000 
_cell_angle_gamma  90.000 
 
_shelx_F_squared_multiplier     1.000 
 
loop_ 
 _refln_index_h 
 _refln_index_k 
 _refln_index_l 
 _refln_F_squared_calc 
 _refln_F_squared_meas 
 _refln_F_squared_sigma 
 _refln_observed_status 
   2   0   0     4173.57     5476.94    143.96 o 
   4   0   0     2254.81     2933.30     82.74 o 
   6   0   0      272.13      382.33     19.36 o 
   8   0   0      116.25      147.93     16.96 o 
  10   0   0      568.33      519.67     31.03 o 
   1   1   0       11.86       18.88      1.49 o 
   2   1   0      254.43      285.90      5.92 o 
   3   1   0        0.17        0.71      1.19 o 
   4   1   0       90.52       96.98      6.29 o 
   5   1   0       23.36       25.99      3.99 o 
   6   1   0        0.13        0.70      6.80 o 
   7   1   0       12.25       12.17      7.94 o 
   8   1   0      312.54      366.21     16.11 o 
   9   1   0      116.13      131.59     12.12 o 
  10   1   0        0.19        0.95      6.12 o 
   0   2   0      834.84      682.39     19.24 o 
   3   2   0      102.97      108.56      7.70 o 
   4   2   0      519.69      728.52     18.33 o 
   5   2   0      881.54     1062.90     26.07 o 
   6   2   0       10.00        8.89      3.68 o 
   7   2   0      146.31      193.56     11.51 o 
   8   2   0       63.46       66.86      8.29 o 
   9   2   0      255.81      288.94     31.99 o 
  10   2   0        0.49       -5.17      7.94 o 
   1   3   0      354.80      292.92     17.26 o 
   2   3   0        5.37        9.25      1.93 o 
   3   3   0       13.27        8.38      3.01 o 
   4   3   0      516.04      538.67     17.68 o 
   5   3   0       47.75       62.54      5.78 o 
   6   3   0      320.84      329.00     12.80 o 
   7   3   0       34.11       35.75      6.12 o 
   8   3   0      441.03      494.24     19.00 o 
   9   3   0        5.57       12.12      5.83 o 
  10   3   0       64.63       59.14      9.44 o 
   0   4   0      190.25      195.31      8.30 o 
   1   4   0        0.06       -1.27      1.27 o 
   2   4   0      440.83      436.52     11.05 o 
   3   4   0     2080.71     2187.04     44.13 o 
   4   4   0      533.97      641.65     17.01 o 
   5   4   0      933.60      930.59     23.64 o 
   6   4   0       11.23       11.81      3.95 o 
   7   4   0      471.80      506.16     17.64 o 
   8   4   0       21.33       16.47      5.55 o 
   9   4   0       89.22      100.42     10.62 o 
  10   4   0       35.70       28.80     15.94 o 
   1   5   0      920.47      836.22     18.28 o 
   2   5   0       65.38       79.95      4.31 o 
   3   5   0        2.03        9.76      2.38 o 
   4   5   0       39.66       26.66      3.69 o 
   5   5   0        0.04        4.51      2.93 o 
   6   5   0      505.35      518.82     16.92 o 
   7   5   0      101.76      111.77     15.03 o 
   8   5   0      352.96      365.30     15.90 o 
   9   5   0      751.23      811.51     38.30 o 
  10   5   0      163.31      149.86     13.39 o 
   0   6   0      381.85      303.79     12.51 o 
   1   6   0      844.86      890.78     36.14 o 
   2   6   0     2458.01     2471.49     49.24 o 
   3   6   0      706.12      805.13     19.60 o 
   4   6   0      206.05      205.28      8.45 o 
   5   6   0        6.87        4.24      2.93 o 
   6   6   0      307.62      320.21     20.51 o 
   7   6   0      254.88      246.48     12.20 o 
   8   6   0      288.16      289.39     14.20 o 
   9   6   0        4.97        0.39      5.65 o 
  10   6   0       19.45       17.70      7.10 o 
   1   7   0      117.73       91.26      4.86 o 
   2   7   0      724.23      718.34     21.59 o 
   3   7   0      215.65      196.37      7.93 o 
   4   7   0        0.24        0.29      1.83 o 
   5   7   0       27.11       20.92      4.24 o 
   6   7   0      295.74      258.49     11.60 o 
   7   7   0      167.05      163.00     11.27 o 
   8   7   0      736.71      702.89     23.42 o 
   9   7   0      319.59      300.06     15.39 o 
   0   8   0      578.32      522.32     20.08 o 
   1   8   0       83.57      103.44      5.48 o 
   2   8   0      891.59      891.90     21.47 o 
   3   8   0      490.14      510.40     16.66 o 
   4   8   0      589.81      546.64     16.07 o 
   5   8   0      114.31      101.83     12.93 o 
   6   8   0       15.90       22.83      5.05 o 
   7   8   0       81.81       58.67      7.56 o 
   8   8   0        3.04        3.77      4.84 o 
   9   8   0        5.39        3.72      5.48 o 
   1   9   0       38.53       29.07      3.78 o 
   2   9   0      102.93       84.73      8.06 o 
   3   9   0        0.03       -2.24      2.24 o 
   4   9   0      271.19      289.56     19.24 o 
   5   9   0       15.44       12.60      3.92 o 
   6   9   0      176.08      143.71     10.20 o 
   7   9   0      467.48      407.01     16.28 o 
   8   9   0       30.92       42.40      7.01 o 
   9   9   0       12.43        2.10      5.27 o 
   0  10   0        0.28       -0.34      2.17 o 
   1  10   0      131.09      116.73      7.48 o 
   2  10   0        7.16       15.47      3.63 o 
   3  10   0      451.55      439.45     14.46 o 
   4  10   0        6.41       10.00      3.74 o 
   5  10   0      273.34      273.35     12.22 o 
   6  10   0      161.50      150.19     11.73 o 
   7  10   0      224.97      230.95     12.50 o 
   8  10   0       19.45       28.34      6.63 o 
   1  11   0       22.22       17.93      3.82 o 
   2  11   0      698.01      694.04     33.31 o 
   3  11   0        7.16        9.50      3.82 o 
   4  11   0        2.70        5.57      3.61 o 
   5  11   0      102.09       92.73      9.80 o 
   6  11   0      292.49      283.01     13.69 o 
   7  11   0       13.13        8.90      5.20 o 
   8  11   0       12.17       12.34      6.25 o 
   0  12   0      848.41      819.98     31.27 o 
   1  12   0       10.15       12.07      3.09 o 
   2  12   0      227.78      238.49     10.82 o 
   3  12   0      166.33      178.73      9.86 o 
   4  12   0        1.73        3.65      3.99 o 
   5  12   0      164.46      168.96     11.65 o 
   6  12   0        6.01        3.61      8.24 o 
   7  12   0        0.03        2.43      5.02 o 
   1  13   0      184.42      191.99      7.93 o 
   2  13   0       19.12       25.86      4.07 o 
   3  13   0       27.65       33.38     13.71 o 
   4  13   0      272.39      256.92     12.52 o 
   5  13   0      132.13      121.11     10.29 o 
   6  13   0      141.14      152.14     11.73 o 
   7  13   0       18.63       19.36      9.26 o 
   0  14   0       94.48      140.11     13.95 o 
   1  14   0        0.02       -3.08      6.37 o 
   2  14   0      751.89      829.32     19.76 o 
   3  14   0       72.09       72.42      6.24 o 
   4  14   0       67.44       60.22     12.99 o 
   5  14   0        0.19        3.85      6.37 o 
   6  14   0       49.84       51.71     11.06 o 
   1  15   0        2.36       -1.57      4.63 o 
   2  15   0        1.71       -1.04      6.49 o 
   3  15   0       39.27       50.93      6.97 o 
   4  15   0        3.34       -3.91      3.91 o 
   5  15   0       79.22       90.68      8.97 o 
   0  16   0       27.72       46.18      9.38 o 
   1  16   0       23.76       28.76      6.07 o 
   2  16   0       54.82       67.31      8.24 o 
   3  16   0       60.31       64.45     11.31 o 
   4  16   0       98.12       95.51      9.41 o 
   1  17   0       42.18       58.05      8.06 o 
   2  17   0       14.15       13.11      5.63 o 
   3  17   0        0.89        4.29      5.10 o 
   1   0   1      197.17      215.80      4.28 o 
   2   0   1     8482.88    11010.91    166.70 o 
   3   0   1     3468.17     4514.13     85.81 o 
   4   0   1       58.85       75.44      6.25 o 
   5   0   1       18.41       13.21      3.36 o 
   6   0   1       80.63       90.64      7.70 o 
   7   0   1      949.95     1208.91     31.89 o 
   8   0   1        2.17       -0.73      4.46 o 
   9   0   1      144.93      155.88     12.76 o 
  10   0   1       28.08       20.03     16.06 o 
   0   1   1      973.21      860.57     12.39 o 
   1   1   1     2406.35     2488.60     35.44 o 
   2   1   1     9767.18    11925.76    182.75 o 
   3   1   1     1268.29     1764.34     25.43 o 
   4   1   1      768.75      930.88     15.54 o 
   5   1   1      434.40      585.43     11.93 o 
   6   1   1      402.80      469.42     11.09 o 
   7   1   1      123.09      152.65      7.65 o 
   8   1   1      273.16      286.16      9.85 o 
   9   1   1       60.98       65.51      6.41 o 
  10   1   1      122.28      129.31      8.98 o 
   0   2   1        1.46        1.00      1.09 o 
   1   2   1     1885.53     1939.94     30.13 o 
   2   2   1     9805.64    11103.36    179.52 o 
   3   2   1      627.77      763.93     13.77 o 
   4   2   1      648.33      935.81     15.71 o 
   5   2   1      841.75     1067.15     19.95 o 
   6   2   1      475.86      613.85     13.15 o 
   7   2   1       75.08       88.10      5.80 o 
   8   2   1      130.17      164.77     17.31 o 
   9   2   1       38.26       50.36      5.66 o 
  10   2   1       72.26       76.27      7.26 o 
   0   3   1     1814.84     1625.14     25.48 o 
   1   3   1     1935.37     1716.61     27.19 o 
   2   3   1     1931.65     2011.83     24.98 o 
   3   3   1      196.37      177.91      7.66 o 
   4   3   1      289.82      368.84      6.96 o 
   5   3   1       88.82      110.89      5.14 o 
   6   3   1       29.30       39.96      4.35 o 
   7   3   1       74.16       87.79      5.79 o 
   8   3   1        8.49       14.30      3.67 o 
   9   3   1       60.60       70.28      6.35 o 
  10   3   1       39.10       48.45      7.33 o 
   0   4   1     6381.23     5734.80     86.66 o 
   1   4   1      141.83      161.50      3.89 o 
   2   4   1      326.20      279.19      5.68 o 
   3   4   1     2159.16     2439.35     30.73 o 
   4   4   1     2233.07     2560.61     32.83 o 
   5   4   1      122.43      163.85      7.36 o 
   6   4   1       25.48       30.43      3.48 o 
   7   4   1      131.25      152.91      7.51 o 
   8   4   1       31.25       35.60      4.73 o 
   9   4   1      117.02      127.42      8.21 o 
  10   4   1      139.70      146.38      9.29 o 
   0   5   1     3396.43     3084.91     62.01 o 
   1   5   1     1870.48     1826.30     25.81 o 
   2   5   1      279.41      279.15      6.77 o 
   3   5   1      886.75      916.30     13.23 o 
   4   5   1      130.49      137.68      4.01 o 
   5   5   1        7.40        4.28      2.09 o 
   6   5   1      565.72      582.34     12.77 o 
   7   5   1       26.72       29.14      4.53 o 
   8   5   1      145.83      152.64      8.26 o 
   9   5   1      297.69      299.10     10.89 o 
  10   5   1       36.95       33.96      5.81 o 
   0   6   1        1.26        3.60      1.32 o 
   1   6   1      775.12      776.18     14.56 o 
   2   6   1      398.45      386.94      7.68 o 
   3   6   1      343.10      306.47      7.07 o 
   4   6   1      631.61      642.12     10.63 o 
   5   6   1      648.51      647.01     13.03 o 
   6   6   1      139.90      121.12      6.28 o 
   7   6   1      651.01      691.41     15.41 o 
   8   6   1      189.90      157.25      8.33 o 
   9   6   1       49.18       46.94      5.73 o 
  10   6   1      171.99      167.10     10.08 o 
   0   7   1      917.42      974.27     17.82 o 
   1   7   1      995.70      973.68     17.93 o 
   2   7   1       19.50       22.27      2.23 o 
   3   7   1       35.43       38.17      2.95 o 
   4   7   1      533.98      483.46      8.95 o 
   5   7   1      468.36      490.60     16.28 o 
   6   7   1      619.79      599.71     13.33 o 
   7   7   1      126.29      116.30      6.85 o 
   8   7   1      139.72      124.00      7.93 o 
   9   7   1       48.92       47.96      5.67 o 
   0   8   1      555.13      537.95     21.05 o 
   1   8   1       73.09       66.68      3.46 o 
   2   8   1      150.02      143.67      4.74 o 
   3   8   1      123.37      113.75      7.76 o 
   4   8   1      178.55      168.49      5.03 o 
   5   8   1      975.13      939.98     17.47 o 
   6   8   1       48.17       53.62      5.03 o 
   7   8   1       90.49       85.61      5.92 o 
   8   8   1       40.54       38.66      5.01 o 
   9   8   1       38.36       34.83      5.23 o 
   0   9   1      162.24      155.34      7.18 o 
   1   9   1      133.25      132.60      4.12 o 
   2   9   1       12.64        7.94      1.92 o 
   3   9   1      617.93      545.96     11.38 o 
   4   9   1      183.02      175.66      6.49 o 
   5   9   1       95.69       93.11      5.55 o 
   6   9   1       11.09       10.51      2.97 o 
   7   9   1      128.40      119.72      7.15 o 
   8   9   1      224.39      187.85      9.43 o 
   9   9   1       66.67       63.18      7.56 o 
   0  10   1     1443.40     1441.67     32.63 o 
   1  10   1      103.19       86.10      4.33 o 
   2  10   1      456.55      468.52     13.64 o 
   3  10   1       41.74       42.19      3.67 o 
   4  10   1       80.42       79.22      5.90 o 
   5  10   1        1.51       -1.36      2.29 o 
   6  10   1       16.84       11.84      3.22 o 
   7  10   1       10.22        7.64      3.27 o 
   8  10   1       32.33       37.41      5.03 o 
   0  11   1        6.53        4.89      2.27 o 
   1  11   1      195.44      189.27      5.52 o 
   2  11   1      198.34      191.46      5.70 o 
   3  11   1      203.11      201.40     10.29 o 
   4  11   1      170.13      167.59     12.10 o 
   5  11   1       21.92       15.54      3.25 o 
   6  11   1       81.43       76.29      7.29 o 
   7  11   1        7.20        1.27      3.25 o 
   8  11   1      101.01       88.75     10.17 o 
   0  12   1      648.46      636.03     15.28 o 
   1  12   1      250.46      242.61      9.72 o 
   2  12   1      252.75      256.53      6.92 o 
   3  12   1       32.75       34.99      3.37 o 
   4  12   1       26.45       17.65      3.40 o 
   5  12   1       49.92       48.96      4.84 o 
   6  12   1       18.04       15.08      3.92 o 
   7  12   1       85.93       87.09      9.77 o 
   0  13   1       53.90       43.47      7.70 o 
   1  13   1        0.31        0.20      1.91 o 
   2  13   1      121.43      117.00      5.57 o 
   3  13   1       58.65       64.33      4.44 o 
   4  13   1      596.92      600.02     12.37 o 
   5  13   1       86.33       86.94      7.25 o 
   6  13   1       62.22       63.40      6.80 o 
   7  13   1       74.37       86.09      8.27 o 
   0  14   1        8.84        6.84      3.66 o 
   1  14   1        3.51        3.04      2.32 o 
   2  14   1       20.75       22.04      3.91 o 
   3  14   1      232.35      235.65      8.32 o 
   4  14   1       59.24       59.09      5.28 o 
   5  14   1       31.83       49.47      6.14 o 
   6  14   1        2.92        7.02      4.44 o 
   0  15   1       89.54       98.02      8.63 o 
   1  15   1      148.83      175.80     10.94 o 
   2  15   1       28.05       35.86      4.63 o 
   3  15   1       57.73       60.90      5.17 o 
   4  15   1       24.64       22.45      4.11 o 
   5  15   1       55.73       51.59      8.06 o 
   0  16   1      144.86      171.98     11.82 o 
   1  16   1        8.28        8.56      3.48 o 
   2  16   1       33.08       41.75      5.62 o 
   3  16   1        7.68       10.18      3.60 o 
   4  16   1       22.39       28.31      5.15 o 
   0  17   1      339.15      398.17     16.83 o 
   1  17   1       92.44      117.43      8.14 o 
   2  17   1       47.86       67.83      5.97 o 
   3  17   1       14.06       28.42      9.62 o 
   0   0   2      133.41      116.77      4.87 o 
   1   0   2       64.75       64.44      1.58 o 
   2   0   2      827.16      925.34     15.79 o 
   3   0   2      166.73      213.03      7.04 o 
   4   0   2        0.06        0.51      2.12 o 
   5   0   2       31.75       33.92      4.50 o 
   6   0   2      146.77      169.87      8.97 o 
   7   0   2      545.55      658.86     28.02 o 
   8   0   2       53.60       65.95      8.14 o 
   9   0   2       36.86       37.60      7.52 o 
  10   0   2      108.21      137.64     21.77 o 
   0   1   2       62.18       68.05      2.79 o 
   1   1   2     5746.91     5885.48    104.12 o 
   2   1   2     2709.18     3016.67     35.93 o 
   3   1   2     2807.26     3389.70     41.48 o 
   4   1   2     2965.19     3686.61     50.93 o 
   5   1   2      152.46      186.49      6.00 o 
   6   1   2      118.07      127.08      9.11 o 
   7   1   2      115.48      148.17      7.44 o 
   8   1   2       77.75      101.99      6.85 o 
   9   1   2      210.87      239.33     10.22 o 
  10   1   2        3.46       10.66      7.64 o 
   0   2   2       80.90       75.63      3.97 o 
   1   2   2       90.97       81.73      2.47 o 
   2   2   2      101.82      108.46      3.23 o 
   3   2   2      174.81      176.88      8.42 o 
   4   2   2      390.72      467.48      8.24 o 
   5   2   2      496.00      584.77     11.77 o 
   6   2   2      220.42      271.48      8.07 o 
   7   2   2       89.17       93.60      6.08 o 
   8   2   2       23.35       33.78      4.49 o 
   9   2   2      354.27      372.73     12.02 o 
  10   2   2      135.52      134.94     11.94 o 
   0   3   2      830.68      761.24     32.65 o 
   1   3   2      793.39      760.30     10.00 o 
   2   3   2      333.72      291.20      4.48 o 
   3   3   2      743.03      828.86     11.94 o 
   4   3   2     3288.94     3793.83     47.04 o 
   5   3   2     1274.84     1490.42     23.88 o 
   6   3   2      629.31      718.34     14.59 o 
   7   3   2      277.99      329.61      9.70 o 
   8   3   2       78.20       79.98      6.34 o 
   9   3   2       38.31       32.01      5.14 o 
  10   3   2        6.17        6.71      4.30 o 
   0   4   2      303.02      260.50      7.13 o 
   1   4   2      146.13      155.20      3.30 o 
   2   4   2      142.93      134.39      3.57 o 
   3   4   2      539.82      521.74      8.39 o 
   4   4   2      729.16      832.46     12.67 o 
   5   4   2      107.95      105.10      4.22 o 
   6   4   2      213.15      220.20      7.30 o 
   7   4   2      488.61      503.74     12.41 o 
   8   4   2       69.09       74.85      6.01 o 
   9   4   2       93.32      110.80      7.75 o 
  10   4   2        7.20        6.50      4.44 o 
   0   5   2     1373.08     1378.67     33.73 o 
   1   5   2     1347.85     1249.43     16.31 o 
   2   5   2      770.54      788.29     12.58 o 
   3   5   2      719.16      737.75     12.53 o 
   4   5   2      269.94      243.91      5.63 o 
   5   5   2       47.35       48.73      3.33 o 
   6   5   2     1022.91     1140.07     20.41 o 
   7   5   2       83.17       77.69      5.55 o 
   8   5   2       10.96       12.76      3.65 o 
   9   5   2       39.13       42.56      5.25 o 
  10   5   2       14.54        6.93      5.39 o 
   0   6   2      578.05      491.91     12.53 o 
   1   6   2       71.90       72.05      4.56 o 
   2   6   2     1153.18     1130.54     17.76 o 
   3   6   2      180.22      187.19      6.14 o 
   4   6   2       92.85       83.79      5.43 o 
   5   6   2      222.78      218.77      5.67 o 
   6   6   2       37.70       35.71      3.76 o 
   7   6   2        4.16        5.97      2.91 o 
   8   6   2      216.55      201.00      9.25 o 
   9   6   2       56.18       51.59      6.20 o 
  10   6   2       79.19       74.29      9.12 o 
   0   7   2     1192.44     1158.09     25.46 o 
   1   7   2     1514.63     1465.58     19.66 o 
   2   7   2     1017.76      992.41     16.02 o 
   3   7   2      641.37      608.92     11.37 o 
   4   7   2       10.25       10.55      1.82 o 
   5   7   2      163.98      156.14      4.97 o 
   6   7   2       40.02       45.91      4.23 o 
   7   7   2      164.95      163.43     10.10 o 
   8   7   2       25.17       24.84      4.43 o 
   9   7   2       57.92       50.29      5.78 o 
   0   8   2       10.34        4.85      2.17 o 
   1   8   2       61.13       67.96      3.23 o 
   2   8   2      507.24      468.11      8.35 o 
   3   8   2      224.29      211.94      9.34 o 
   4   8   2      177.94      155.38      4.97 o 
   5   8   2      442.82      382.44      9.68 o 
   6   8   2      152.16      143.27      6.69 o 
   7   8   2      100.20       97.17      6.45 o 
   8   8   2       21.81       15.96      4.00 o 
   9   8   2       13.68       13.66      5.17 o 
   0   9   2      459.92      445.57     13.21 o 
   1   9   2      431.45      431.57      8.18 o 
   2   9   2      272.11      266.74      6.16 o 
   3   9   2      269.31      289.38      7.63 o 
   4   9   2      349.32      328.67      7.51 o 
   5   9   2       71.72       68.85      4.75 o 
   6   9   2      343.54      301.19      9.51 o 
   7   9   2      150.73      124.13      7.93 o 
   8   9   2       17.20       21.02      5.01 o 
   9   9   2        5.94       13.92      5.21 o 
   0  10   2      402.77      405.94     13.16 o 
   1  10   2      252.40      239.09     11.93 o 
   2  10   2       14.54       20.31      2.33 o 
   3  10   2      162.18      138.39      4.90 o 
   4  10   2      144.66      121.65      5.31 o 
   5  10   2      241.37      216.17      7.47 o 
   6  10   2      144.34      131.21      7.05 o 
   7  10   2      257.17      250.57     10.53 o 
   8  10   2        5.94        5.02      4.21 o 
   0  11   2        3.19        4.89      3.13 o 
   1  11   2      221.32      239.26      7.08 o 
   2  11   2      291.69      282.13      7.00 o 
   3  11   2       16.11       15.55      2.45 o 
   4  11   2      129.14      122.36      5.28 o 
   5  11   2      179.57      174.06      7.42 o 
   6  11   2      135.48      133.99      8.55 o 
   7  11   2      175.88      175.87     10.34 o 
   8  11   2      231.81      194.81     11.58 o 
   0  12   2        0.92        2.77      3.18 o 
   1  12   2      158.33      155.41      6.05 o 
   2  12   2      122.45      104.94      7.41 o 
   3  12   2      110.96      103.38      7.66 o 
   4  12   2       68.30       69.23      5.02 o 
   5  12   2       67.91       69.92      9.11 o 
   6  12   2       83.98       83.16      7.26 o 
   7  12   2      108.81      113.82      8.90 o 
   0  13   2       29.06       37.20      5.59 o 
   1  13   2      432.75      442.53     11.51 o 
   2  13   2       62.33       66.31      4.83 o 
   3  13   2      187.90      199.83      8.55 o 
   4  13   2       28.77       26.46      3.71 o 
   5  13   2       66.06       68.79      6.52 o 
   6  13   2       61.38       45.70      9.19 o 
   7  13   2       97.98      102.08     10.72 o 
   0  14   2      139.65      155.58     10.16 o 
   1  14   2       21.07       21.69      3.54 o 
   2  14   2       30.40       37.98      4.19 o 
   3  14   2        1.53        3.42      2.72 o 
   4  14   2       65.43       64.42      6.30 o 
   5  14   2       13.80       16.24      4.63 o 
   6  14   2       13.41       12.69      4.89 o 
   0  15   2        1.01        6.37      4.08 o 
   1  15   2      220.31      267.35      7.99 o 
   2  15   2      214.74      237.39     11.57 o 
   3  15   2       13.56        8.42      3.58 o 
   4  15   2      260.79      282.32     11.68 o 
   5  15   2        1.40        2.45      4.08 o 
   0  16   2       27.06       32.24      6.36 o 
   1  16   2       37.22       49.34      5.15 o 
   2  16   2       33.05       45.39      4.47 o 
   3  16   2       27.37       27.73      5.41 o 
   4  16   2       51.51       86.95     10.04 o 
   0  17   2      262.94      299.94     31.45 o 
   1  17   2       17.96       17.68      4.93 o 
   2  17   2      211.72      260.43     11.08 o 
   1   0   3        2.93        1.30      0.83 o 
   2   0   3        4.35        9.33      1.82 o 
   3   0   3      494.31      612.16     12.05 o 
   4   0   3     1589.70     2051.77     52.26 o 
   5   0   3     1040.92     1220.58     28.49 o 
   6   0   3      206.09      218.54     10.16 o 
   7   0   3      414.95      476.65     17.04 o 
   8   0   3       78.54      102.47     13.23 o 
   9   0   3        0.07       -5.95      5.95 o 
  10   0   3      170.58      183.15     14.37 o 
   0   1   3       86.93       75.57      4.58 o 
   1   1   3     1069.32     1079.30     12.70 o 
   2   1   3      187.31      236.33      7.51 o 
   3   1   3      427.38      488.92      6.88 o 
   4   1   3     1183.84     1443.81     19.67 o 
   5   1   3      250.08      295.13      7.68 o 
   6   1   3      446.93      539.92     12.02 o 
   7   1   3       94.27      108.07      7.79 o 
   8   1   3      282.49      313.18     10.22 o 
   9   1   3       97.76      110.48     13.94 o 
  10   1   3      102.56      112.64      8.30 o 
   0   2   3     1159.11     1105.41     22.49 o 
   1   2   3      748.74      701.79      7.82 o 
   2   2   3      372.64      386.22      5.75 o 
   3   2   3      359.75      394.30      6.61 o 
   4   2   3      258.74      300.97     10.63 o 
   5   2   3     1239.44     1423.46     22.64 o 
   6   2   3      759.54      910.46     17.04 o 
   7   2   3      165.44      195.94      7.67 o 
   8   2   3       42.25       39.03      4.74 o 
   9   2   3      143.33      148.18      9.76 o 
  10   2   3      128.43      119.05     12.14 o 
   0   3   3      345.86      320.31     13.11 o 
   1   3   3     3062.42     2911.71     39.53 o 
   2   3   3      578.52      581.01      7.51 o 
   3   3   3     3123.20     3434.91     41.93 o 
   4   3   3      195.98      205.54      5.08 o 
   5   3   3      435.19      515.21      9.62 o 
   6   3   3      400.38      427.37     10.26 o 
   7   3   3       16.73       18.75      3.39 o 
   8   3   3      190.47      205.69     10.05 o 
   9   3   3       34.31       50.87      7.89 o 
  10   3   3       67.15       60.23      7.86 o 
   0   4   3        4.67        8.87      1.64 o 
   1   4   3      504.76      459.55      7.73 o 
   2   4   3      686.75      702.89     10.00 o 
   3   4   3      571.93      584.47     11.84 o 
   4   4   3       16.65       19.97      3.26 o 
   5   4   3       60.49       67.61      3.58 o 
   6   4   3      244.55      268.65      9.30 o 
   7   4   3      186.60      202.01     10.81 o 
   8   4   3      265.64      276.43      9.66 o 
   9   4   3       71.84       76.73      9.76 o 
  10   4   3       10.46       10.49      5.73 o 
   0   5   3     1115.14     1080.68     22.82 o 
   1   5   3     2280.77     2147.41     29.92 o 
   2   5   3      321.05      304.44      6.04 o 
   3   5   3      247.47      243.76      4.42 o 
   4   5   3      666.73      673.90     11.17 o 
   5   5   3      235.83      234.68      5.96 o 
   6   5   3      272.73      280.65      8.26 o 
   7   5   3      362.24      358.15     10.25 o 
   8   5   3       89.99       83.75      6.09 o 
   9   5   3        8.18       11.54      4.46 o 
  10   5   3      168.49      156.26     12.38 o 
   0   6   3      235.58      283.50      8.53 o 
   1   6   3      217.06      166.48      5.37 o 
   2   6   3      231.42      240.84      5.43 o 
   3   6   3        3.88        2.56      1.12 o 
   4   6   3      744.64      753.06     12.14 o 
   5   6   3      523.27      510.01     11.77 o 
   6   6   3      108.76      104.42      5.82 o 
   7   6   3       24.68       21.61      3.57 o 
   8   6   3       27.89       36.82      4.80 o 
   9   6   3       51.76       38.40      6.23 o 
   0   7   3        1.45        1.60      1.98 o 
   1   7   3       62.77       47.18      2.86 o 
   2   7   3      168.63      173.57      4.79 o 
   3   7   3      118.88      102.96      3.39 o 
   4   7   3     1173.09     1126.84     27.05 o 
   5   7   3       58.95       53.01      4.10 o 
   6   7   3      240.57      230.23      7.58 o 
   7   7   3      214.52      187.09      9.38 o 
   8   7   3       83.49       85.59      7.43 o 
   9   7   3      177.88      145.21      9.97 o 
   0   8   3       69.10       71.10      5.25 o 
   1   8   3      663.39      629.71     11.59 o 
   2   8   3      467.63      430.86      8.82 o 
   3   8   3      172.53      163.59      4.53 o 
   4   8   3      460.09      436.30      7.79 o 
   5   8   3       40.01       41.30      3.28 o 
   6   8   3      203.78      185.91      7.11 o 
   7   8   3       95.94       89.62      7.92 o 
   8   8   3       56.81       59.79      6.59 o 
   9   8   3        6.56        6.15      5.27 o 
   0   9   3       27.59       26.23      3.82 o 
   1   9   3       84.37       89.97      4.59 o 
   2   9   3      572.05      578.41      9.88 o 
   3   9   3      996.54      939.89     14.47 o 
   4   9   3       91.58       86.38      5.35 o 
   5   9   3      185.78      172.21      6.56 o 
   6   9   3      147.16      132.48      7.64 o 
   7   9   3       12.02       14.58      4.23 o 
   8   9   3        8.82       12.54      4.51 o 
   9   9   3       73.51       52.71     11.86 o 
   0  10   3       55.45       62.19     12.03 o 
   1  10   3      661.07      658.84     17.69 o 
   2  10   3      246.67      208.61      5.52 o 
   3  10   3       23.51       18.85      2.36 o 
   4  10   3       25.94       28.00      2.50 o 
   5  10   3      252.05      231.21      9.14 o 
   6  10   3       37.69       34.48      4.81 o 
   7  10   3       24.22       26.57      4.83 o 
   8  10   3       96.95       84.28     12.52 o 
   0  11   3        1.64       -2.10      2.77 o 
   1  11   3      488.41      512.54     11.34 o 
   2  11   3      279.13      290.29      7.88 o 
   3  11   3      140.72      138.92      5.82 o 
   4  11   3      138.53      140.97      5.61 o 
   5  11   3      288.81      294.00     10.61 o 
   6  11   3       26.72       25.16      5.41 o 
   7  11   3       22.05       28.70      5.17 o 
   8  11   3       12.99       12.11      5.02 o 
   0  12   3       81.32       77.32      7.02 o 
   1  12   3       32.28       47.86      3.86 o 
   2  12   3      177.73      185.63      8.37 o 
   3  12   3      341.88      321.38     10.24 o 
   4  12   3      124.75      126.05      7.88 o 
   5  12   3       20.32       19.36      4.20 o 
   6  12   3       90.60       97.32      7.87 o 
   7  12   3      199.73      194.75     11.20 o 
   0  13   3      268.68      283.80     12.34 o 
   1  13   3      147.28      150.48      7.05 o 
   2  13   3       66.48       76.87      5.15 o 
   3  13   3       33.46       44.19      4.12 o 
   4  13   3       64.67       79.32     11.30 o 
   5  13   3       94.17      102.49      7.90 o 
   6  13   3       71.07       83.88     10.48 o 
   7  13   3      181.08      174.43     11.00 o 
   0  14   3       20.42       21.90      4.01 o 
   1  14   3       43.61       45.02      4.34 o 
   2  14   3      172.73      187.61      7.41 o 
   3  14   3      134.59      145.62      8.83 o 
   4  14   3       99.32      103.06      7.73 o 
   5  14   3      110.06      107.19      8.17 o 
   6  14   3       23.76       24.88      5.38 o 
   0  15   3       97.88      107.93      9.01 o 
   1  15   3       67.31       76.06      5.62 o 
   2  15   3       83.21      105.55      7.93 o 
   3  15   3       25.99       40.01     13.23 o 
   4  15   3      109.55      121.32      8.91 o 
   5  15   3      164.27      185.00     13.22 o 
   0  16   3      137.85      161.52     16.24 o 
   1  16   3       46.45       54.45      5.34 o 
   2  16   3      127.68      147.77     15.27 o 
   3  16   3      166.89      191.25     10.88 o 
   4  16   3       11.60       12.47      4.98 o 
   0  17   3        0.90       -2.04      6.37 o 
   1  17   3      129.13      170.14     12.42 o 
   2  17   3       44.71       68.44     11.85 o 
   0   0   4      452.03      367.29     14.79 o 
   1   0   4     3699.12     3486.29     69.64 o 
   2   0   4      280.38      301.09      9.40 o 
   3   0   4      354.13      299.67      5.94 o 
   4   0   4      137.97      160.71      6.46 o 
   5   0   4      316.42      343.01     11.35 o 
   6   0   4       13.35       14.01      3.87 o 
   7   0   4       11.51        4.51      5.11 o 
   8   0   4      330.53      340.44     14.88 o 
   9   0   4       67.66       86.42     12.09 o 
  10   0   4        0.29       -0.24      8.42 o 
   0   1   4      937.29      806.90     19.05 o 
   1   1   4     1092.75     1080.80     13.32 o 
   2   1   4      959.33     1010.42     15.70 o 
   3   1   4     1167.68     1209.47     20.46 o 
   4   1   4      113.08      123.68      3.23 o 
   5   1   4      585.99      652.39     10.63 o 
   6   1   4      229.43      264.74      7.81 o 
   7   1   4       78.96       88.97      5.75 o 
   8   1   4      367.00      407.37     11.49 o 
   9   1   4       19.59       14.08      4.00 o 
  10   1   4      110.33       95.35     10.87 o 
   0   2   4       64.00       71.90      5.41 o 
   1   2   4     3199.33     3132.94     43.95 o 
   2   2   4      386.49      395.83      7.04 o 
   3   2   4      281.93      303.76      4.77 o 
   4   2   4       22.01       22.94      1.97 o 
   5   2   4      334.05      399.19     13.02 o 
   6   2   4     1036.50     1159.72     20.10 o 
   7   2   4      252.82      276.30      8.70 o 
   8   2   4       10.03        6.70      3.79 o 
   9   2   4       12.08        3.92      4.32 o 
  10   2   4      119.06      110.90     11.78 o 
   0   3   4      300.33      257.37      9.14 o 
   1   3   4      478.48      499.03      7.14 o 
   2   3   4       99.25       92.76      3.75 o 
   3   3   4      739.13      795.57     12.90 o 
   4   3   4      135.69      146.00      6.96 o 
   5   3   4      101.99      101.87      5.08 o 
   6   3   4      685.76      738.18     14.55 o 
   7   3   4      765.98      799.42     16.24 o 
   8   3   4       68.81       72.17      5.67 o 
   9   3   4      192.20      203.07     18.30 o 
  10   3   4      146.08      113.02     12.03 o 
   0   4   4       15.24       14.06      1.69 o 
   1   4   4       83.73      113.67      6.83 o 
   2   4   4     1280.49     1381.53     24.08 o 
   3   4   4      660.20      714.18     10.57 o 
   4   4   4      194.85      187.85      4.71 o 
   5   4   4      872.46      992.22     15.28 o 
   6   4   4      102.95      103.74      4.80 o 
   7   4   4      407.67      462.34     13.16 o 
   8   4   4      684.27      641.96     21.37 o 
   9   4   4       23.30       29.69      5.59 o 
  10   4   4       13.63       12.06      7.04 o 
   0   5   4       27.46       34.56      2.86 o 
   1   5   4       32.29       22.52      1.68 o 
   2   5   4      381.81      376.96      6.56 o 
   3   5   4      274.11      314.07      5.38 o 
   4   5   4      115.94      119.32      3.15 o 
   5   5   4      370.59      381.65      7.91 o 
   6   5   4      116.64      115.55      6.90 o 
   7   5   4      159.75      163.60      7.36 o 
   8   5   4      288.62      297.87     21.08 o 
   9   5   4       68.75       58.48      6.96 o 
  10   5   4      136.55      105.76     11.73 o 
   0   6   4      384.28      367.50     10.03 o 
   1   6   4     1004.12      989.64     15.36 o 
   2   6   4      467.03      438.61      7.67 o 
   3   6   4      537.27      501.96      8.75 o 
   4   6   4      116.73      118.78      3.52 o 
   5   6   4       15.12       11.49      2.15 o 
   6   6   4      283.48      283.08      8.19 o 
   7   6   4       65.31       58.46      4.83 o 
   8   6   4      190.78      176.91     12.02 o 
   9   6   4      230.24      207.44     17.06 o 
   0   7   4      422.02      350.12     10.27 o 
   1   7   4      319.49      308.35      6.79 o 
   2   7   4       14.52       18.61      2.26 o 
   3   7   4      769.83      710.09     10.10 o 
   4   7   4       26.83       26.60      2.10 o 
   5   7   4      392.48      382.85      8.69 o 
   6   7   4       33.52       28.36      3.54 o 
   7   7   4        5.14        4.49      3.34 o 
   8   7   4       75.36       70.46      6.98 o 
   9   7   4       52.79       36.66      6.06 o 
   0   8   4      139.24      124.68      6.12 o 
   1   8   4     1035.34      966.75     16.07 o 
   2   8   4      579.67      584.86     12.66 o 
   3   8   4     1312.16     1266.00     16.39 o 
   4   8   4      126.69      122.72      3.95 o 
   5   8   4       27.28       28.45      2.79 o 
   6   8   4        5.45        6.24      3.16 o 
   7   8   4      104.95       91.99      7.06 o 
   8   8   4      219.99      192.05     12.95 o 
   9   8   4      107.74       95.81     22.55 o 
   0   9   4        5.79        4.51      2.55 o 
   1   9   4     1015.47      989.19     16.89 o 
   2   9   4      160.05      149.21      9.31 o 
   3   9   4      373.71      361.67      9.96 o 
   4   9   4      326.08      333.33      8.71 o 
   5   9   4       26.75       23.81      3.77 o 
   6   9   4      198.63      187.87     14.60 o 
   7   9   4      103.05       90.95      7.36 o 
   8   9   4       14.82       11.43      5.21 o 
   0  10   4      341.75      337.60     11.95 o 
   1  10   4      715.79      684.21     13.30 o 
   2  10   4      386.36      372.22     10.46 o 
   3  10   4      189.72      190.42      7.21 o 
   4  10   4      701.58      688.72     20.36 o 
   5  10   4      483.89      444.09     13.31 o 
   6  10   4      161.88      163.63      9.17 o 
   7  10   4       59.30       45.11      5.76 o 
   8  10   4       42.14       42.37      7.38 o 
   0  11   4     1120.31     1069.19     26.68 o 
   1  11   4      108.60      102.60      5.40 o 
   2  11   4        8.99       10.41      2.44 o 
   3  11   4       53.94       51.98      4.89 o 
   4  11   4       35.01       36.43      3.89 o 
   5  11   4      294.79      264.04     10.08 o 
   6  11   4       49.51       45.45      5.53 o 
   7  11   4       22.24        9.35      5.66 o 
   8  11   4      107.99      104.93     17.62 o 
   0  12   4      418.31      397.41     14.32 o 
   1  12   4       14.19       15.17      2.94 o 
   2  12   4       24.37       26.52      3.20 o 
   3  12   4      216.96      224.18     10.74 o 
   4  12   4      155.88      146.76      8.43 o 
   5  12   4       31.25       39.46      5.19 o 
   6  12   4      224.60      219.11     10.16 o 
   7  12   4       21.61       15.78      6.17 o 
   0  13   4      329.31      325.79     13.22 o 
   1  13   4      143.53      164.90      8.05 o 
   2  13   4       55.51       63.70      8.13 o 
   3  13   4       82.69       86.13      6.50 o 
   4  13   4       40.31       49.21      5.50 o 
   5  13   4       48.23       45.07      5.56 o 
   6  13   4       51.42       47.74      6.11 o 
   0  14   4       60.98       82.27      7.85 o 
   1  14   4       45.92       49.85      5.36 o 
   2  14   4        5.21       -2.60      2.85 o 
   3  14   4      129.47      153.49      8.94 o 
   4  14   4       78.82       83.40      7.23 o 
   5  14   4      119.40      132.61     11.70 o 
   6  14   4       56.80       57.88      8.49 o 
   0  15   4        0.39        2.97      4.13 o 
   1  15   4      101.80      110.05     17.92 o 
   2  15   4      101.00      116.25     10.12 o 
   3  15   4       44.45       45.41      7.12 o 
   4  15   4        4.78        4.02      4.91 o 
   5  15   4      118.53      116.52     11.12 o 
   0  16   4       18.76       16.00      7.46 o 
   1  16   4        0.56        5.60      4.50 o 
   2  16   4       35.73       45.25      7.51 o 
   3  16   4      138.25      140.53     11.70 o 
   0  17   4        4.40        0.60      6.73 o 
   1  17   4       59.88       70.55      8.63 o 
   1   0   5      244.78      230.28     11.73 o 
   2   0   5      209.95      282.43     15.09 o 
   3   0   5       10.46        5.41      1.40 o 
   4   0   5     2867.56     3197.71     44.95 o 
   5   0   5      211.22      207.81      6.49 o 
   6   0   5      318.90      323.65      9.18 o 
   7   0   5        3.28        3.21      3.74 o 
   8   0   5      448.75      470.09     17.19 o 
   9   0   5       78.59       79.74     14.07 o 
  10   0   5        7.63       -2.16      7.94 o 
   0   1   5        0.90        2.67      3.55 o 
   1   1   5      908.97      939.25     16.61 o 
   2   1   5      954.66      937.43     18.10 o 
   3   1   5      556.94      564.19      8.83 o 
   4   1   5      187.59      210.57      4.22 o 
   5   1   5       45.73       39.67      3.31 o 
   6   1   5      111.19      125.18      5.67 o 
   7   1   5      195.78      222.72      7.68 o 
   8   1   5      102.30      105.78      7.76 o 
   9   1   5      123.22       81.83      9.81 o 
  10   1   5       22.61       38.06     18.28 o 
   0   2   5      505.24      507.85     20.20 o 
   1   2   5      323.98      261.22      5.81 o 
   2   2   5      769.31      772.81     16.09 o 
   3   2   5     2782.69     2924.19     46.10 o 
   4   2   5      503.67      527.58      7.76 o 
   5   2   5       46.64       54.01      3.18 o 
   6   2   5      288.50      303.56      8.92 o 
   7   2   5      280.90      318.63     12.32 o 
   8   2   5      196.74      220.35     11.51 o 
   9   2   5      548.87      535.35     23.63 o 
  10   2   5       79.89       64.56     22.25 o 
   0   3   5     6823.59     7135.65    168.10 o 
   1   3   5      471.30      495.78      8.78 o 
   2   3   5      335.99      414.47      6.80 o 
   3   3   5       60.52       81.33      3.61 o 
   4   3   5      261.46      274.74      6.47 o 
   5   3   5       59.21       57.95      3.31 o 
   6   3   5      158.04      156.95      5.95 o 
   7   3   5      317.14      334.80     11.16 o 
   8   3   5      152.00      159.99      9.51 o 
   9   3   5      251.70      263.47     38.55 o 
  10   3   5      214.56      245.05     17.92 o 
   0   4   5      401.98      436.33     15.15 o 
   1   4   5     2339.52     2273.47     51.58 o 
   2   4   5      526.04      569.18     10.08 o 
   3   4   5      277.64      254.32      7.33 o 
   4   4   5       14.52       16.85      1.73 o 
   5   4   5      685.72      702.09     12.94 o 
   6   4   5      436.99      428.41     11.16 o 
   7   4   5       96.16      113.82     10.16 o 
   8   4   5      860.65      834.81     20.68 o 
   9   4   5       18.89       18.44      6.16 o 
  10   4   5      178.60      153.17     16.18 o 
   0   5   5       21.42       22.73      3.97 o 
   1   5   5     1424.83     1592.14     29.74 o 
   2   5   5      379.83      365.81      7.74 o 
   3   5   5       78.60       73.53      4.44 o 
   4   5   5      159.35      157.26      4.32 o 
   5   5   5     1438.43     1460.74     20.86 o 
   6   5   5      127.77      117.43      5.99 o 
   7   5   5        1.74       -0.06      3.06 o 
   8   5   5       51.73       47.84      6.04 o 
   9   5   5       77.88       87.84     10.08 o 
   0   6   5      118.97      129.56      4.99 o 
   1   6   5      393.36      400.98      9.12 o 
   2   6   5      218.63      193.86      6.84 o 
   3   6   5      196.55      180.11      6.62 o 
   4   6   5       90.00       85.17      3.80 o 
   5   6   5      209.98      212.66      6.68 o 
   6   6   5      298.17      280.85      9.65 o 
   7   6   5      301.58      271.15     10.20 o 
   8   6   5      207.58      173.56      9.97 o 
   9   6   5       94.03       86.45      9.73 o 
   0   7   5      335.64      359.68     10.25 o 
   1   7   5      328.35      293.23      7.50 o 
   2   7   5       21.63       21.49      1.85 o 
   3   7   5      757.00      734.30     15.94 o 
   4   7   5      292.04      269.27      9.15 o 
   5   7   5      322.86      320.24      8.57 o 
   6   7   5      202.98      184.36      8.30 o 
   7   7   5      130.51      145.16      8.60 o 
   8   7   5      129.48      113.33     10.37 o 
   9   7   5       16.38       22.71     10.04 o 
   0   8   5      215.17      194.72      7.60 o 
   1   8   5      421.50      379.25      8.03 o 
   2   8   5       99.86       88.73      3.93 o 
   3   8   5      159.26      159.09      8.54 o 
   4   8   5       34.30       30.02      3.16 o 
   5   8   5      200.10      201.60      6.76 o 
   6   8   5      350.01      323.09     10.71 o 
   7   8   5       73.33       64.21      7.62 o 
   8   8   5       71.37       64.79      8.33 o 
   9   8   5       14.82        6.34      5.43 o 
   0   9   5     1106.42     1133.37     26.51 o 
   1   9   5      869.09      858.43     14.97 o 
   2   9   5      202.44      195.56     10.99 o 
   3   9   5      895.40      875.43     16.02 o 
   4   9   5       16.95       13.87      2.73 o 
   5   9   5       42.50       33.50      3.68 o 
   6   9   5       58.29       46.17      5.13 o 
   7   9   5      238.66      208.90     16.36 o 
   8   9   5      122.30      110.73     10.75 o 
   0  10   5      344.46      356.78     13.83 o 
   1  10   5      439.29      432.43      9.66 o 
   2  10   5      305.83      311.26     14.37 o 
   3  10   5      168.49      163.04      6.43 o 
   4  10   5      215.09      213.24      7.21 o 
   5  10   5       74.20       75.08      7.15 o 
   6  10   5       42.75       32.78      6.22 o 
   7  10   5       22.14       18.86      5.48 o 
   8  10   5       10.91       18.83      9.86 o 
   0  11   5       74.70       67.15      7.52 o 
   1  11   5      147.27      138.42      6.96 o 
   2  11   5      847.64      865.70     23.33 o 
   3  11   5      438.03      403.24     10.20 o 
   4  11   5        9.21        7.54      2.72 o 
   5  11   5       93.07       90.87      7.73 o 
   6  11   5       65.51       62.11      6.14 o 
   7  11   5      159.10      148.88     16.12 o 
   0  12   5       11.46       10.69      3.87 o 
   1  12   5      149.36      149.22      7.66 o 
   2  12   5      193.33      200.48      8.05 o 
   3  12   5      124.43      126.55      6.22 o 
   4  12   5      151.74      147.27      7.26 o 
   5  12   5       29.00       36.13      6.21 o 
   6  12   5       23.09       19.23      8.96 o 
   7  12   5       26.38       34.91      7.23 o 
   0  13   5        2.50       11.31      6.61 o 
   1  13   5       13.47       19.33      5.30 o 
   2  13   5       20.62       14.97      4.40 o 
   3  13   5       77.39       72.73      7.63 o 
   4  13   5       61.77       58.18      7.31 o 
   5  13   5      204.70      181.74     12.53 o 
   6  13   5       96.33       81.30      9.29 o 
   0  14   5       30.13       22.49      8.78 o 
   1  14   5        9.09       18.52      7.94 o 
   2  14   5      114.40      105.44     15.21 o 
   3  14   5        5.35        5.01      4.33 o 
   4  14   5       25.43       20.33      5.35 o 
   5  14   5       60.68       83.83     14.43 o 
   0  15   5       11.65        3.49      6.86 o 
   1  15   5        5.17        2.46      4.45 o 
   2  15   5      279.77      338.21     15.07 o 
   3  15   5       60.68       71.13      8.41 o 
   4  15   5       59.46       55.14     14.85 o 
   0  16   5        0.36       -0.36      5.89 o 
   1  16   5       89.32      101.45      9.88 o 
   2  16   5        9.46        9.76      7.88 o 
   3  16   5       41.68       52.34      7.92 o 
   0  17   5      116.53      147.81     16.24 o 
   0   0   6       81.45       81.78      9.02 o 
   1   0   6     1790.91     1765.47     39.24 o 
   2   0   6     2008.61     2031.72     58.75 o 
   3   0   6      259.93      229.31      9.42 o 
   4   0   6      201.66      211.66      6.20 o 
   5   0   6      373.53      393.59      9.54 o 
   6   0   6       68.24       76.74      6.23 o 
   7   0   6      185.43      223.94     15.75 o 
   8   0   6        7.38        1.80      7.34 o 
   9   0   6        3.64       -0.96      7.22 o 
  10   0   6        0.20       -7.58      7.58 o 
   0   1   6       36.58       53.18      5.09 o 
   1   1   6       35.41       40.17      3.15 o 
   2   1   6     1154.81     1197.74     17.46 o 
   3   1   6      197.13      201.03      7.62 o 
   4   1   6      294.78      320.72      5.51 o 
   5   1   6      875.58     1005.51     18.41 o 
   6   1   6        5.54        9.65      3.05 o 
   7   1   6       69.78       92.10     12.09 o 
   8   1   6      275.42      274.02     16.30 o 
   9   1   6      186.40      186.34     13.82 o 
  10   1   6      172.15      160.61     14.07 o 
   0   2   6     3566.60     3547.56     73.01 o 
   1   2   6      761.96      742.66     11.71 o 
   2   2   6      674.77      688.04     11.35 o 
   3   2   6       72.05       76.34      5.15 o 
   4   2   6      347.98      323.40      6.05 o 
   5   2   6       51.65       53.39      4.30 o 
   6   2   6      696.29      661.30     16.00 o 
   7   2   6      179.49      181.89     10.87 o 
   8   2   6       29.98       29.36      6.25 o 
   9   2   6      105.88       92.31     10.29 o 
  10   2   6       34.07       32.92      8.16 o 
   0   3   6      153.26      182.63      5.62 o 
   1   3   6       29.32       38.37      2.44 o 
   2   3   6      233.29      258.29      5.91 o 
   3   3   6     1047.03     1047.17     24.29 o 
   4   3   6       74.70       73.29      2.94 o 
   5   3   6      179.52      181.93      5.86 o 
   6   3   6       16.01       20.53      3.09 o 
   7   3   6      618.06      650.80     20.58 o 
   8   3   6      144.45      164.49     12.03 o 
   9   3   6      310.69      276.72     28.44 o 
   0   4   6       24.54       19.67      2.69 o 
   1   4   6      816.76      818.08     15.53 o 
   2   4   6      747.81      746.41     14.94 o 
   3   4   6      132.17      146.48      5.34 o 
   4   4   6      826.24      798.88     14.46 o 
   5   4   6      168.87      162.70      9.00 o 
   6   4   6      411.68      407.52     11.02 o 
   7   4   6      268.76      257.29     12.06 o 
   8   4   6       60.35       63.78      8.36 o 
   9   4   6      139.81      127.39     11.74 o 
   0   5   6      146.69      126.76      7.82 o 
   1   5   6      111.49      116.12      4.84 o 
   2   5   6     1003.50     1004.78     16.05 o 
   3   5   6      280.80      286.59      8.03 o 
   4   5   6      109.32      107.05      4.36 o 
   5   5   6      198.11      184.73      9.11 o 
   6   5   6       99.14      100.89      5.61 o 
   7   5   6      206.69      217.14     17.44 o 
   8   5   6       78.97       80.36      8.90 o 
   9   5   6       56.64       35.48     10.70 o 
   0   6   6      395.81      400.25     16.24 o 
   1   6   6      950.80      887.74     17.70 o 
   2   6   6      193.07      179.31      5.28 o 
   3   6   6      796.17      754.25     15.97 o 
   4   6   6      366.69      346.70     13.64 o 
   5   6   6      107.18      107.01      6.30 o 
   6   6   6      381.76      375.20      9.72 o 
   7   6   6       48.12       49.04      6.52 o 
   8   6   6      436.04      372.60     16.15 o 
   9   6   6       13.43       14.19      8.18 o 
   0   7   6     1863.32     1642.12     50.03 o 
   1   7   6      510.23      496.26     13.65 o 
   2   7   6       57.12       64.79      3.86 o 
   3   7   6      498.58      486.55     14.89 o 
   4   7   6      180.72      169.22      5.70 o 
   5   7   6      264.22      280.16      8.00 o 
   6   7   6       35.57       32.82      7.70 o 
   7   7   6      210.67      210.07     11.75 o 
   8   7   6       30.94       26.88      6.46 o 
   9   7   6       33.28       33.52      7.48 o 
   0   8   6       10.27        9.86      4.69 o 
   1   8   6     1826.18     1771.57     30.90 o 
   2   8   6      171.27      163.96      5.72 o 
   3   8   6      216.20      213.91     10.73 o 
   4   8   6      368.57      342.27      8.61 o 
   5   8   6        6.58        4.44      2.45 o 
   6   8   6      212.87      194.77     10.69 o 
   7   8   6       49.59       38.74      6.34 o 
   8   8   6      144.09      141.80     12.01 o 
   0   9   6       15.45        8.90      4.69 o 
   1   9   6      594.66      542.32     12.87 o 
   2   9   6      420.25      375.55     10.06 o 
   3   9   6       11.77        7.37      2.71 o 
   4   9   6       35.96       39.01      3.88 o 
   5   9   6      352.14      315.39     14.61 o 
   6   9   6       12.48        9.17      4.24 o 
   7   9   6      108.79      104.27      9.79 o 
   8   9   6       12.72       12.93      5.55 o 
   0  10   6      431.92      386.90     19.96 o 
   1  10   6      234.51      228.21     10.71 o 
   2  10   6      318.03      288.85      9.39 o 
   3  10   6      290.34      298.87      8.29 o 
   4  10   6      277.48      265.71      9.43 o 
   5  10   6      146.01      124.28      9.25 o 
   6  10   6      307.53      297.21     13.52 o 
   7  10   6       84.73       76.63      8.59 o 
   8  10   6      123.98      102.04     10.43 o 
   0  11   6       13.08       19.84      6.49 o 
   1  11   6       61.09       57.89      7.52 o 
   2  11   6      105.90       96.57     11.79 o 
   3  11   6       83.08       72.35      5.82 o 
   4  11   6      139.97      145.63      8.30 o 
   5  11   6      178.19      167.08     16.54 o 
   6  11   6       13.31       13.25      5.09 o 
   7  11   6       93.43       72.19     10.40 o 
   0  12   6       31.97       26.22      8.18 o 
   1  12   6       79.53       78.32      8.24 o 
   2  12   6      157.29      148.41     15.39 o 
   3  12   6      152.23      143.69      7.79 o 
   4  12   6      141.69      152.73      8.85 o 
   5  12   6       16.61       24.01      5.55 o 
   6  12   6      205.36      220.23     14.21 o 
   7  12   6       22.85       17.78      6.19 o 
   0  13   6      633.46      733.27     34.16 o 
   1  13   6        8.61        7.70      4.59 o 
   2  13   6       13.67       20.27      4.74 o 
   3  13   6       50.18       58.14      5.78 o 
   4  13   6      100.58       91.05     13.05 o 
   5  13   6       26.79       29.17      6.04 o 
   6  13   6       35.11       24.36      6.41 o 
   0  14   6       23.00       15.15      7.70 o 
   1  14   6      125.54      163.32     17.80 o 
   2  14   6       77.20       69.59      7.83 o 
   3  14   6      134.10      148.76     11.34 o 
   4  14   6       29.60       26.45      5.94 o 
   5  14   6       34.83       39.65     10.34 o 
   0  15   6       41.76       45.22     11.18 o 
   1  15   6       76.87       94.16     10.82 o 
   2  15   6       94.94      118.91     16.48 o 
   3  15   6       29.61       22.37      5.99 o 
   4  15   6        5.30        5.09      5.00 o 
   0  16   6      164.75      184.85     20.45 o 
   1  16   6       20.63       18.10      8.00 o 
   2  16   6       13.32        8.64      5.13 o 
   1   0   7        1.79        6.89      2.66 o 
   2   0   7        4.69        8.32      2.90 o 
   3   0   7        0.04       -1.38      2.28 o 
   4   0   7      954.82      951.02     18.46 o 
   5   0   7       43.96       52.34      4.96 o 
   6   0   7      600.45      596.64     24.65 o 
   7   0   7       68.41       70.72     10.70 o 
   8   0   7       58.33       70.48     12.27 o 
   9   0   7       19.72       14.91      9.14 o 
   0   1   7      201.90      200.55      9.18 o 
   1   1   7      149.35      158.73     10.07 o 
   2   1   7      190.41      176.82      4.89 o 
   3   1   7      189.19      161.61      8.61 o 
   4   1   7      495.81      502.80      9.35 o 
   5   1   7      762.72      785.57     12.84 o 
   6   1   7      232.02      249.88      8.63 o 
   7   1   7      661.25      678.79     20.96 o 
   8   1   7       45.45       51.04      7.42 o 
   9   1   7      205.61      215.31     15.01 o 
   0   2   7       20.34       23.20      3.95 o 
   1   2   7      559.28      539.73      8.22 o 
   2   2   7      215.94      227.89      5.78 o 
   3   2   7      290.12      272.99      6.04 o 
   4   2   7       71.20       69.31      2.82 o 
   5   2   7       55.46       50.51      3.09 o 
   6   2   7      464.04      474.88     11.05 o 
   7   2   7      221.79      193.58     11.37 o 
   8   2   7      102.97       84.53      9.14 o 
   9   2   7       81.95       77.54      9.43 o 
   0   3   7     1558.99     1454.72     21.80 o 
   1   3   7      186.02      174.98      6.05 o 
   2   3   7      864.88      888.27     13.46 o 
   3   3   7       82.71       74.08      4.48 o 
   4   3   7      406.40      402.21      8.13 o 
   5   3   7       12.27       16.90      3.64 o 
   6   3   7       70.00       83.80      5.94 o 
   7   3   7       42.52       47.14     10.40 o 
   8   3   7       77.18       83.78      8.90 o 
   9   3   7       83.33       93.64     24.96 o 
   0   4   7      324.03      359.27     10.83 o 
   1   4   7      543.52      498.56     12.32 o 
   2   4   7      497.70      509.30     10.81 o 
   3   4   7      522.80      481.67     11.72 o 
   4   4   7      180.54      164.67      7.43 o 
   5   4   7      166.98      176.06      6.78 o 
   6   4   7       29.17       33.39      4.12 o 
   7   4   7      154.55      168.61     11.22 o 
   8   4   7      131.76      133.03     10.98 o 
   9   4   7      157.67      143.90     12.33 o 
   0   5   7      385.41      356.09     11.36 o 
   1   5   7       85.43       79.19      5.68 o 
   2   5   7     1132.55     1125.28     21.68 o 
   3   5   7       32.18       34.11      4.47 o 
   4   5   7      162.46      155.58      5.78 o 
   5   5   7      390.31      376.26     10.48 o 
   6   5   7       43.75       43.69      4.70 o 
   7   5   7       27.47       35.21      5.75 o 
   8   5   7       18.78       18.89     13.17 o 
   9   5   7       87.01       66.62      8.84 o 
   0   6   7      425.35      396.25     12.95 o 
   1   6   7      350.20      317.07      8.85 o 
   2   6   7      215.91      184.17      8.01 o 
   3   6   7      744.11      713.21     54.54 o 
   4   6   7     1525.34     1521.07     27.86 o 
   5   6   7       43.66       41.55      4.13 o 
   6   6   7      175.64      173.05      9.92 o 
   7   6   7       65.79       67.92      7.47 o 
   8   6   7       46.61       33.00      6.63 o 
   9   6   7        5.19        0.39      6.13 o 
   0   7   7      304.39      300.07     14.79 o 
   1   7   7      168.35      151.26      6.62 o 
   2   7   7       12.62       12.20      2.78 o 
   3   7   7      658.89      613.22     18.54 o 
   4   7   7      114.24      108.35      5.57 o 
   5   7   7       43.50       52.48      9.57 o 
   6   7   7       96.55       88.36     11.24 o 
   7   7   7      444.73      394.01     26.22 o 
   8   7   7       32.25       26.95      6.42 o 
   0   8   7       25.82       45.82      6.98 o 
   1   8   7      760.50      722.47     23.31 o 
   2   8   7      793.45      722.07     20.89 o 
   3   8   7      101.31       99.89      8.12 o 
   4   8   7      110.17      104.18      5.91 o 
   5   8   7       42.38       50.52      4.88 o 
   6   8   7      355.21      348.04     13.89 o 
   7   8   7      109.61       96.00      9.09 o 
   8   8   7       10.33       11.90      5.14 o 
   0   9   7        2.54        3.25      4.45 o 
   1   9   7      148.59      143.08     20.57 o 
   2   9   7      535.28      532.19     14.25 o 
   3   9   7      105.11       91.81      8.23 o 
   4   9   7      146.39      133.88      6.89 o 
   5   9   7      107.06      118.15      7.36 o 
   6   9   7       72.04       64.85      7.46 o 
   7   9   7       44.71       49.87      7.12 o 
   8   9   7       62.27       57.53      8.29 o 
   0  10   7       38.90       32.11      7.10 o 
   1  10   7      376.60      382.28     14.20 o 
   2  10   7        9.71        4.36      2.76 o 
   3  10   7       81.84       84.29      8.15 o 
   4  10   7       57.20       55.85      5.27 o 
   5  10   7      210.73      212.05      9.22 o 
   6  10   7       17.10       15.27      7.52 o 
   7  10   7       85.89       87.32     10.94 o 
   0  11   7      212.12      205.17     14.79 o 
   1  11   7      144.86      147.87     10.33 o 
   2  11   7      101.42       95.46     10.34 o 
   3  11   7       12.22        6.70      5.77 o 
   4  11   7      428.14      394.13     15.13 o 
   5  11   7      105.92       96.98      8.46 o 
   6  11   7        0.92       -3.58      3.84 o 
   7  11   7        4.84       -0.26      5.71 o 
   0  12   7       32.68       31.87      8.18 o 
   1  12   7      109.88      109.56      9.74 o 
   2  12   7       51.39       53.16      7.07 o 
   3  12   7      161.60      186.20      9.00 o 
   4  12   7      545.76      546.73     15.41 o 
   5  12   7       67.09       54.83      7.14 o 
   6  12   7      177.66      188.91     13.24 o 
   0  13   7       70.69       67.47     11.43 o 
   1  13   7       53.27       54.46      7.60 o 
   2  13   7        5.41        9.41      4.67 o 
   3  13   7       23.36       16.24      4.05 o 
   4  13   7        2.77        5.88      4.11 o 
   5  13   7      157.70      160.27     11.82 o 
   0  14   7       88.71       82.74     12.99 o 
   1  14   7      166.22      162.37     12.75 o 
   2  14   7      238.24      242.07     19.08 o 
   3  14   7        1.86        9.23      3.83 o 
   4  14   7       78.91       88.39     11.31 o 
   5  14   7       14.34       14.14      5.92 o 
   0  15   7      118.78      138.07     17.80 o 
   1  15   7       27.08       18.28      8.90 o 
   2  15   7       10.00        8.52      4.56 o 
   3  15   7       45.64       44.18      6.13 o 
   0  16   7       41.79       45.22     11.79 o 
   1  16   7      106.34      119.59     10.95 o 
   2  16   7       16.97       23.09      9.62 o 
   0   0   8      186.75      198.32     14.19 o 
   1   0   8      237.68      213.54     10.37 o 
   2   0   8      445.91      423.00     10.45 o 
   3   0   8      576.63      604.85     21.95 o 
   4   0   8      779.78      797.64     22.78 o 
   5   0   8      135.50      140.66      6.65 o 
   6   0   8      426.86      468.32     21.05 o 
   7   0   8      172.45      158.39     14.79 o 
   8   0   8        2.07       -1.92      5.77 o 
   9   0   8       88.15       93.09     14.43 o 
   0   1   8     1307.09     1271.14     38.73 o 
   1   1   8      240.07      218.94      7.31 o 
   2   1   8     1173.35     1205.38     20.38 o 
   3   1   8       88.63       79.94      5.11 o 
   4   1   8      574.17      559.65     10.45 o 
   5   1   8      267.34      273.61      6.59 o 
   6   1   8       17.41       14.07      3.69 o 
   7   1   8       46.55       42.10      6.04 o 
   8   1   8        5.99        3.38      4.67 o 
   9   1   8       42.83       33.71     18.70 o 
   0   2   8      698.66      657.08     21.05 o 
   1   2   8      401.37      372.92      6.43 o 
   2   2   8       47.60       41.82      3.00 o 
   3   2   8        0.49       -1.51      2.48 o 
   4   2   8      429.95      420.64      9.61 o 
   5   2   8       34.19       28.64      2.92 o 
   6   2   8      318.02      324.05      9.15 o 
   7   2   8      126.99      120.01      9.09 o 
   8   2   8      130.05      135.18     10.89 o 
   9   2   8      189.01      187.86     20.08 o 
   0   3   8       23.70       37.12      5.23 o 
   1   3   8       94.40       94.18      4.76 o 
   2   3   8       58.40       55.71      3.56 o 
   3   3   8      528.08      543.75     11.20 o 
   4   3   8      330.13      338.70      8.72 o 
   5   3   8      712.36      693.82     13.52 o 
   6   3   8       11.34       11.21      2.75 o 
   7   3   8      298.66      267.84     12.21 o 
   8   3   8       12.86        7.88      5.06 o 
   9   3   8       62.97       63.84     18.40 o 
   0   4   8       24.96       28.93      2.90 o 
   1   4   8        1.87        1.40      1.27 o 
   2   4   8      155.16      147.47      4.87 o 
   3   4   8        5.67        6.21      2.09 o 
   4   4   8      339.11      369.38     13.18 o 
   5   4   8       81.60       81.28      5.19 o 
   6   4   8      199.24      186.26      8.13 o 
   7   4   8       97.43       89.73      8.23 o 
   8   4   8      193.58      191.33     12.94 o 
   9   4   8       15.98       18.66      8.90 o 
   0   5   8      724.89      636.06     20.14 o 
   1   5   8       68.03       56.47      3.55 o 
   2   5   8      499.31      461.72     11.43 o 
   3   5   8       53.11       60.74     11.55 o 
   4   5   8      276.92      306.61     16.48 o 
   5   5   8      687.88      684.29     15.62 o 
   6   5   8      491.00      436.16     13.65 o 
   7   5   8       56.23       72.38      7.60 o 
   8   5   8       33.99       23.23      8.00 o 
   9   5   8      109.34       98.72     10.39 o 
   0   6   8        3.40        4.38      3.97 o 
   1   6   8       37.22       35.00      4.13 o 
   2   6   8       28.90       25.10      3.38 o 
   3   6   8      205.48      195.01      9.51 o 
   4   6   8      143.61      143.22      8.87 o 
   5   6   8        9.91        8.16      2.73 o 
   6   6   8      136.77      121.43      7.52 o 
   7   6   8        0.36        5.83      7.94 o 
   8   6   8       30.83       22.82      5.87 o 
   0   7   8     1143.00     1025.54     26.06 o 
   1   7   8        5.88        6.37      2.46 o 
   2   7   8     1254.41     1166.15     23.49 o 
   3   7   8       37.22       47.04      6.92 o 
   4   7   8      216.04      227.35     11.21 o 
   5   7   8      328.41      306.31     10.02 o 
   6   7   8       10.39       10.37      3.62 o 
   7   7   8      264.65      215.52     11.91 o 
   8   7   8      112.76      107.47     13.77 o 
   0   8   8      285.66      232.02     10.60 o 
   1   8   8       69.77       69.29      5.43 o 
   2   8   8      106.14      106.92     13.01 o 
   3   8   8       37.61       30.52      5.39 o 
   4   8   8       90.48       87.09      5.38 o 
   5   8   8        6.80        5.30      3.40 o 
   6   8   8      115.50      119.12     18.40 o 
   7   8   8       40.95       32.90      6.14 o 
   8   8   8       19.33       15.49      5.60 o 
   0   9   8      797.92      835.49     32.11 o 
   1   9   8       76.93       65.67      5.64 o 
   2   9   8      308.92      296.86     20.45 o 
   3   9   8      182.36      175.47     16.84 o 
   4   9   8       67.86       74.88      5.57 o 
   5   9   8      192.71      173.44      8.39 o 
   6   9   8       24.23       17.09      5.77 o 
   7   9   8      216.61      201.13     12.26 o 
   0  10   8      178.87      159.11     15.03 o 
   1  10   8        5.42        5.02      2.95 o 
   2  10   8       68.43       59.98      5.77 o 
   3  10   8       83.98       69.66      7.79 o 
   4  10   8      270.80      266.49      9.60 o 
   5  10   8       35.14       43.11      5.06 o 
   6  10   8       73.88       71.79     16.06 o 
   7  10   8        5.66        4.22      4.75 o 
   0  11   8      115.86       98.02     12.15 o 
   1  11   8       83.60       84.98      6.90 o 
   2  11   8      248.66      214.58     17.57 o 
   3  11   8      348.43      328.20     21.17 o 
   4  11   8       86.55       85.83     10.24 o 
   5  11   8      121.35      114.73     12.03 o 
   6  11   8       43.12       40.21      6.52 o 
   0  12   8       13.10        3.49      5.53 o 
   1  12   8       85.27       86.53      8.50 o 
   2  12   8      130.26      151.27     13.11 o 
   3  12   8      200.78      204.40     12.57 o 
   4  12   8       43.51       32.99      4.90 o 
   5  12   8        6.71        9.20      4.63 o 
   6  12   8       61.70       66.83      9.20 o 
   0  13   8       35.01       37.40      9.38 o 
   1  13   8       51.29       48.47      8.84 o 
   2  13   8      328.86      316.24     15.28 o 
   3  13   8       34.95       37.00      6.93 o 
   4  13   8       17.41       11.76      4.74 o 
   5  13   8       83.95       81.91      8.69 o 
   0  14   8        0.57        2.04      6.61 o 
   1  14   8      207.48      221.88     14.71 o 
   2  14   8        7.96       15.68      5.81 o 
   3  14   8       31.20       28.99      5.06 o 
   4  14   8       24.66       20.01      5.89 o 
   0  15   8       91.71       77.69     13.47 o 
   1  15   8        2.64       -2.77      7.34 o 
   2  15   8       76.61       91.35      7.89 o 
   3  15   8       22.39       34.31      5.80 o 
   1   0   9        1.85        3.23      3.13 o 
   2   0   9      162.50      156.10      6.21 o 
   3   0   9      538.80      526.60     23.03 o 
   4   0   9      295.93      269.80     12.47 o 
   5   0   9      214.88      208.26      9.05 o 
   6   0   9       10.82       11.31      5.29 o 
   7   0   9      407.44      375.23     20.08 o 
   8   0   9      228.39      214.80     19.00 o 
   9   0   9        6.55        2.29      7.34 o 
   0   1   9      173.14      183.90     10.24 o 
   1   1   9      284.24      269.74      8.76 o 
   2   1   9      908.81      907.54     15.28 o 
   3   1   9      880.05      887.99     24.34 o 
   4   1   9       67.89       64.70      6.60 o 
   5   1   9      399.77      386.91     10.26 o 
   6   1   9       26.13       24.12      5.71 o 
   7   1   9       92.95       81.26     19.84 o 
   8   1   9       55.39       54.35      7.77 o 
   9   1   9       22.32       23.31      7.19 o 
   0   2   9      508.84      468.98     16.84 o 
   1   2   9      220.96      206.98      6.36 o 
   2   2   9      458.27      470.55     14.61 o 
   3   2   9       95.62       95.40      6.68 o 
   4   2   9       42.71       59.14      3.88 o 
   5   2   9      198.37      186.73      6.09 o 
   6   2   9      193.14      177.21      6.93 o 
   7   2   9       37.01       29.74     13.59 o 
   8   2   9       22.49       12.81      5.23 o 
   9   2   9       75.13       67.51      9.22 o 
   0   3   9     1189.05     1120.26     31.93 o 
   1   3   9       75.27       64.25      3.47 o 
   2   3   9      887.34      821.91     14.52 o 
   3   3   9      234.14      232.39      8.58 o 
   4   3   9       79.23       82.69      7.29 o 
   5   3   9       39.97       34.27      3.15 o 
   6   3   9        7.43        3.11      2.54 o 
   7   3   9       19.38       15.56      5.17 o 
   8   3   9      100.60       90.89      9.30 o 
   9   3   9       54.79       48.41      9.08 o 
   0   4   9       76.74       67.37      4.42 o 
   1   4   9      177.13      183.71      4.81 o 
   2   4   9      509.24      522.12      9.91 o 
   3   4   9      465.01      463.99     10.73 o 
   4   4   9      161.55      150.15      6.55 o 
   5   4   9      180.79      157.20      5.91 o 
   6   4   9       19.76       16.24      3.11 o 
   7   4   9       41.93       41.50      5.17 o 
   8   4   9      124.23      120.29     10.43 o 
   0   5   9      277.62      246.74      9.50 o 
   1   5   9       75.22       66.07      4.20 o 
   2   5   9      320.25      306.65      8.17 o 
   3   5   9      598.00      548.89     14.26 o 
   4   5   9      535.14      511.19     14.22 o 
   5   5   9       12.12       10.48      2.76 o 
   6   5   9      152.64      140.50      7.64 o 
   7   5   9      332.46      322.15     13.60 o 
   8   5   9       41.98       52.72      7.72 o 
   0   6   9      125.88      136.02     13.53 o 
   1   6   9       89.65       79.83      4.96 o 
   2   6   9       47.47       32.84      4.08 o 
   3   6   9      150.41      157.04     16.60 o 
   4   6   9      639.97      596.81     23.09 o 
   5   6   9      139.01      129.41      6.62 o 
   6   6   9      594.46      579.28     15.38 o 
   7   6   9       76.59       80.82      8.15 o 
   8   6   9       39.55       52.39      7.81 o 
   0   7   9       19.31       21.89      4.28 o 
   1   7   9      153.76      134.14      6.16 o 
   2   7   9       82.77       57.48      5.76 o 
   3   7   9      162.80      165.91     14.43 o 
   4   7   9       33.25       18.49      4.80 o 
   5   7   9      938.61      849.08     27.52 o 
   6   7   9       21.09       23.14      4.33 o 
   7   7   9      112.03      127.00     14.49 o 
   8   7   9       77.68       67.65      8.28 o 
   0   8   9      546.75      438.77     15.45 o 
   1   8   9      141.16      125.38      6.57 o 
   2   8   9        6.14        8.16      3.19 o 
   3   8   9       60.22       65.45      7.13 o 
   4   8   9      124.86      114.14      9.60 o 
   5   8   9      254.06      227.01      9.07 o 
   6   8   9      168.89      154.90      9.79 o 
   7   8   9       23.90       22.93      5.66 o 
   0   9   9      526.48      506.70     17.74 o 
   1   9   9       30.30       23.70      3.90 o 
   2   9   9      269.54      253.37      9.86 o 
   3   9   9      207.44      198.62     12.21 o 
   4   9   9       15.26        9.33      4.81 o 
   5   9   9       59.70       61.24      5.67 o 
   6   9   9       13.43       15.14      4.69 o 
   7   9   9       40.20       28.72      6.04 o 
   0  10   9      595.71      557.13     19.61 o 
   1  10   9      184.48      177.44     12.26 o 
   2  10   9       93.61       95.09      7.18 o 
   3  10   9      100.19       85.55     11.06 o 
   4  10   9       32.95       31.54      4.39 o 
   5  10   9       19.81       21.75      4.94 o 
   6  10   9       37.85       33.92      9.26 o 
   7  10   9       23.46       15.64      5.29 o 
   0  11   9      369.16      381.20     29.77 o 
   1  11   9       10.11        7.98      4.38 o 
   2  11   9      286.39      283.45     15.00 o 
   3  11   9       66.16       74.21      8.49 o 
   4  11   9       38.60       30.68      4.52 o 
   5  11   9       49.95       54.16     13.83 o 
   6  11   9       30.12       37.16      6.47 o 
   0  12   9       77.25       83.10     12.03 o 
   1  12   9      144.83      140.73      9.18 o 
   2  12   9       94.88       94.24      9.72 o 
   3  12   9       49.17       36.25      9.26 o 
   4  12   9       30.44       39.80      5.32 o 
   5  12   9       86.30       95.46      9.01 o 
   0  13   9      226.16      250.15     18.64 o 
   1  13   9       57.58       55.49      8.57 o 
   2  13   9       18.80       27.24      6.64 o 
   3  13   9      185.94      193.93      9.81 o 
   4  13   9      104.61      102.87      9.53 o 
   0  14   9        3.50       -3.85      5.77 o 
   1  14   9        2.35        8.36      4.18 o 
   2  14   9       14.09       18.04      8.66 o 
   3  14   9        8.42        5.94      3.84 o 
   0  15   9      146.36      183.89     20.45 o 
   1  15   9       73.01       87.53     10.70 o 
   2  15   9        1.56        4.45      7.82 o 
   0   0  10     5682.83     5672.37    166.81 o 
   1   0  10     1440.81     1452.12     37.67 o 
   2   0  10       39.31       34.52      3.53 o 
   3   0  10        2.31       -0.04      3.84 o 
   4   0  10      476.19      480.79     18.13 o 
   5   0  10      122.05      119.76     10.17 o 
   6   0  10       76.65       71.20      8.90 o 
   7   0  10        7.16        7.70      5.89 o 
   8   0  10        0.53       -1.32      5.53 o 
   0   1  10      642.89      631.46     21.43 o 
   1   1  10      393.77      400.66     11.47 o 
   2   1  10      271.23      265.84      5.99 o 
   3   1  10      750.71      722.81     16.42 o 
   4   1  10       62.20       69.63      6.58 o 
   5   1  10      139.17      155.25      6.77 o 
   6   1  10        6.35        7.16      3.11 o 
   7   1  10      152.16      144.30      9.90 o 
   8   1  10       57.53       51.26      8.36 o 
   0   2  10       93.62       88.60      9.02 o 
   1   2  10     1095.87     1073.79     17.51 o 
   2   2  10     1160.47     1123.35     18.59 o 
   3   2  10      279.51      256.10      9.20 o 
   4   2  10       29.09       30.61      4.59 o 
   5   2  10      329.00      332.15     10.95 o 
   6   2  10       89.79       85.33      7.87 o 
   7   2  10        3.66        0.16      3.78 o 
   8   2  10      172.48      172.86     12.25 o 
   0   3  10      276.11      259.82     12.96 o 
   1   3  10      512.99      456.59      9.68 o 
   2   3  10       18.93       22.61      2.84 o 
   3   3  10       32.74       23.78      4.31 o 
   4   3  10      164.67      191.21      7.23 o 
   5   3  10      154.62      163.49      8.28 o 
   6   3  10       19.33       20.50      6.02 o 
   7   3  10       94.84       92.11      8.27 o 
   8   3  10       96.70      102.33      9.90 o 
   0   4  10      271.10      230.87     11.58 o 
   1   4  10      237.96      200.00      5.25 o 
   2   4  10       71.88       65.67      4.78 o 
   3   4  10      449.56      413.01     10.43 o 
   4   4  10      437.68      436.47     11.03 o 
   5   4  10      115.35      104.63      7.51 o 
   6   4  10      391.57      378.09     13.01 o 
   7   4  10       78.96       73.89      6.67 o 
   8   4  10       88.21       81.16      9.15 o 
   0   5  10      114.46      114.19      6.98 o 
   1   5  10      172.10      148.67      5.76 o 
   2   5  10        4.33        7.63      2.31 o 
   3   5  10       20.86       26.34      5.84 o 
   4   5  10       14.53       25.14      6.66 o 
   5   5  10      194.60      205.45      9.64 o 
   6   5  10      163.00      156.94     12.72 o 
   7   5  10      152.56      126.96     13.23 o 
   8   5  10       41.83       47.63      8.72 o 
   0   6  10      277.00      299.81     11.68 o 
   1   6  10      487.32      446.61     10.50 o 
   2   6  10      399.38      366.24     10.83 o 
   3   6  10      600.90      544.79     14.93 o 
   4   6  10       39.96       39.42      5.06 o 
   5   6  10       76.03       78.44      6.78 o 
   6   6  10      145.75      127.43      6.72 o 
   7   6  10      107.08      105.71      9.02 o 
   8   6  10       57.62       65.54      8.70 o 
   0   7  10       29.98       31.47      4.92 o 
   1   7  10      195.57      161.78      6.70 o 
   2   7  10       27.73       25.23      3.46 o 
   3   7  10       27.30       23.22      5.78 o 
   4   7  10      210.30      175.93      9.95 o 
   5   7  10        1.96       -5.17      5.17 o 
   6   7  10       44.02       49.27      6.57 o 
   7   7  10       55.30       53.76     13.77 o 
   0   8  10       30.18       29.54      5.05 o 
   1   8  10      368.24      341.54      9.94 o 
   2   8  10      410.95      372.72     10.59 o 
   3   8  10      252.72      248.84     12.13 o 
   4   8  10       72.59       69.19      7.87 o 
   5   8  10       51.26       48.44      5.07 o 
   6   8  10       23.22       20.98      5.29 o 
   7   8  10       45.85       40.53      6.63 o 
   0   9  10       20.18       14.81      4.39 o 
   1   9  10       46.27       47.76      4.61 o 
   2   9  10       41.46       32.03      4.18 o 
   3   9  10       70.21       59.36      7.37 o 
   4   9  10       17.89       21.23      7.22 o 
   5   9  10       61.82       63.02      5.87 o 
   6   9  10       65.82       81.25     11.06 o 
   7   9  10      280.76      266.01     20.99 o 
   0  10  10       49.08       41.13      6.44 o 
   1  10  10        5.16        2.81      2.66 o 
   2  10  10      283.45      274.77     10.95 o 
   3  10  10       96.91       92.50      9.38 o 
   4  10  10       90.43       86.26      7.58 o 
   5  10  10       95.92       98.75      7.24 o 
   6  10  10       72.97       73.22     10.76 o 
   0  11  10        5.38        9.62      4.40 o 
   1  11  10       18.94       23.98      3.96 o 
   2  11  10      111.78      124.13      8.63 o 
   3  11  10       32.57       41.28      8.30 o 
   4  11  10       39.47       51.94      9.86 o 
   5  11  10      142.90      164.49     10.69 o 
   0  12  10      233.91      226.89     35.06 o 
   1  12  10      101.07      111.06      7.47 o 
   2  12  10       53.14       52.01      6.20 o 
   3  12  10       11.81        5.90      4.90 o 
   4  12  10      169.78      170.59     18.92 o 
   5  12  10       39.70       31.78      6.13 o 
   0  13  10      138.78      144.74     12.40 o 
   1  13  10       14.55       17.79      4.17 o 
   2  13  10       39.66       45.36      7.64 o 
   3  13  10       15.41       18.43      6.08 o 
   4  13  10       64.12       72.67      6.80 o 
   0  14  10       11.48       17.46      6.27 o 
   1  14  10      108.08       98.16      8.62 o 
   2  14  10      195.66      208.67     15.39 o 
   1   0  11       78.82       72.35      8.30 o 
   2   0  11      957.40      953.67     20.56 o 
   3   0  11       56.48       44.43      6.98 o 
   4   0  11      199.97      195.65     19.30 o 
   5   0  11      358.62      344.30     16.14 o 
   7   0  11      171.82      190.98     14.79 o 
   8   0  11      165.62      166.81     16.96 o 
   0   1  11      876.17      852.90     26.83 o 
   1   1  11      361.97      355.63     11.31 o 
   2   1  11      423.64      419.18      8.30 o 
   3   1  11      181.88      169.27      8.79 o 
   4   1  11      150.18      153.55      8.60 o 
   5   1  11      135.22      123.08     10.98 o 
   6   1  11      305.66      290.56     23.21 o 
   7   1  11       51.56       46.31      6.34 o 
   8   1  11       38.65       54.26      8.08 o 
   0   2  11      203.85      169.46     12.18 o 
   1   2  11      895.54      884.16     15.56 o 
   2   2  11     1032.89     1015.24     17.78 o 
   3   2  11       55.44       61.33      5.52 o 
   4   2  11      209.76      195.17      9.19 o 
   5   2  11       85.20       88.67     15.27 o 
   6   2  11       56.97       50.38      7.28 o 
   7   2  11      122.07      109.80     13.35 o 
   8   2  11       98.38      111.77     10.20 o 
   0   3  11       30.27       21.71      5.44 o 
   1   3  11     1154.35     1119.95     18.93 o 
   2   3  11       40.15       48.51      3.96 o 
   3   3  11      247.12      233.35     14.53 o 
   4   3  11       54.38       53.76      6.18 o 
   5   3  11       32.29       28.89      8.16 o 
   6   3  11        6.68        9.34      5.47 o 
   7   3  11      261.76      276.13     19.00 o 
   8   3  11       46.35       42.70      7.33 o 
   0   4  11      770.64      642.30     17.62 o 
   1   4  11      946.53      868.17     13.63 o 
   2   4  11       18.74       14.16      2.98 o 
   3   4  11      443.36      460.88     11.35 o 
   4   4  11      193.26      220.71      9.37 o 
   5   4  11        3.14        6.83      3.52 o 
   6   4  11       38.80       37.42      5.42 o 
   7   4  11       30.23       31.54      6.90 o 
   8   4  11        7.43        3.64      5.45 o 
   0   5  11      206.02      159.43      8.29 o 
   1   5  11      287.95      247.21      7.30 o 
   2   5  11      136.85      135.05      5.91 o 
   3   5  11      187.79      192.83     13.23 o 
   4   5  11      235.53      239.24     11.43 o 
   5   5  11       32.36       37.10      5.35 o 
   6   5  11       93.34       97.65      8.13 o 
   7   5  11       77.48       77.21     12.27 o 
   0   6  11        6.72        7.01      3.02 o 
   1   6  11      266.95      255.85     10.85 o 
   2   6  11       59.67       59.46      4.54 o 
   3   6  11      161.32      155.32      8.72 o 
   4   6  11      146.48      166.32      9.09 o 
   5   6  11       43.92       49.70      6.88 o 
   6   6  11       21.95       22.25      5.27 o 
   7   6  11      152.80      126.16     15.03 o 
   0   7  11       51.40       42.39      7.88 o 
   1   7  11       23.71       12.47      2.90 o 
   2   7  11      115.04      104.81      7.05 o 
   3   7  11      169.82      159.30     10.99 o 
   4   7  11      248.41      239.32     13.18 o 
   5   7  11       70.08       80.94      7.52 o 
   6   7  11      114.51      132.76      9.58 o 
   7   7  11      143.11      138.43     16.48 o 
   0   8  11        0.03       -2.95      2.95 o 
   1   8  11       12.02        8.73      2.81 o 
   2   8  11       90.87       95.01     12.05 o 
   3   8  11      143.42      150.25      8.53 o 
   4   8  11       38.36       32.91      5.17 o 
   5   8  11      242.23      258.67     12.57 o 
   6   8  11      164.24      153.05     12.58 o 
   0   9  11        9.72        1.47      3.64 o 
   1   9  11       99.61      102.15      6.45 o 
   2   9  11       87.43       72.65      5.69 o 
   3   9  11      175.44      183.51     10.05 o 
   4   9  11       36.16       40.10      5.96 o 
   5   9  11       78.44       81.39      7.85 o 
   6   9  11       25.04       21.95      6.69 o 
   0  10  11      121.04      103.34     21.53 o 
   1  10  11      218.08      221.51      9.24 o 
   2  10  11       17.98       22.99      6.02 o 
   3  10  11       62.18       51.57      6.23 o 
   4  10  11      145.68      130.98      9.59 o 
   5  10  11      130.80      141.55     12.31 o 
   0  11  11       83.44       80.24      9.24 o 
   1  11  11       79.54       71.37      6.07 o 
   2  11  11        3.57        2.50      3.07 o 
   3  11  11       94.76      100.18     10.29 o 
   4  11  11       47.13       45.00      5.53 o 
   5  11  11        4.81       12.74      5.09 o 
   0  12  11       45.72       50.94      8.54 o 
   1  12  11      135.29      137.26      8.43 o 
   2  12  11       99.28       97.62      9.69 o 
   3  12  11       61.45       56.38      7.01 o 
   4  12  11        9.96        2.21      3.84 o 
   0  13  11        1.96        1.90      4.93 o 
   1  13  11        6.39        7.28      3.83 o 
   2  13  11       14.38       16.37      5.75 o 
   3  13  11       26.79       30.93      7.31 o 
   0  14  11       22.37        5.62      5.85 o 
   0   0  12       57.82       49.79     10.58 o 
   1   0  12       10.97        7.51      4.67 o 
   2   0  12        1.54       -0.87      2.11 o 
   3   0  12      237.70      250.27     15.21 o 
   4   0  12      148.27      142.25     12.17 o 
   5   0  12       78.69       60.13     13.23 o 
   0   1  12       42.39       47.41     13.47 o 
   1   1  12      750.03      715.04     17.63 o 
   2   1  12      169.29      178.24      8.38 o 
   3   1  12      753.34      806.23     20.72 o 
   4   1  12      271.63      266.94     11.51 o 
   5   1  12       27.36       30.38     12.21 o 
   6   1  12       53.63       47.75     12.63 o 
   0   2  12       85.25       81.22      9.26 o 
   1   2  12       24.73       19.78      3.96 o 
   2   2  12       63.34       53.33      5.21 o 
   3   2  12      135.01      146.29     14.18 o 
   4   2  12       56.52       63.41      7.33 o 
   5   2  12      337.82      335.29     17.02 o 
   6   2  12       17.30       19.84      9.98 o 
   7   2  12      146.82      158.27     16.00 o 
   0   3  12       38.85       24.17      6.02 o 
   1   3  12      226.62      222.97      8.77 o 
   2   3  12       90.69       84.86      5.15 o 
   3   3  12      414.81      405.04     14.40 o 
   4   3  12      859.39      848.38     22.40 o 
   5   3  12       48.49       50.09      8.23 o 
   6   3  12      295.13      295.62     24.41 o 
   7   3  12       93.27       88.96     10.32 o 
   0   4  12        4.91        1.80      2.39 o 
   1   4  12      100.58       96.39      5.38 o 
   2   4  12      126.19      131.28      7.24 o 
   3   4  12       43.99       38.41     16.54 o 
   4   4  12       41.69       31.09     10.10 o 
   5   4  12      200.85      211.63     15.53 o 
   6   4  12      193.87      199.01     12.81 o 
   7   4  12       38.20       52.37     10.10 o 
   0   5  12       24.69       19.06      3.90 o 
   1   5  12      270.98      253.46     10.00 o 
   2   5  12      292.42      291.20      8.71 o 
   3   5  12       94.52       94.57     13.59 o 
   4   5  12       37.05       37.40      5.09 o 
   5   5  12      133.83      142.04      9.27 o 
   6   5  12      261.40      254.25     12.45 o 
   7   5  12       36.44       51.83     11.43 o 
   0   6  12      142.83      139.08      8.62 o 
   1   6  12      231.61      222.81      9.07 o 
   2   6  12      127.16      112.72      7.92 o 
   3   6  12       11.71        9.35      3.65 o 
   4   6  12       76.15       95.27      7.68 o 
   5   6  12       48.62       55.69      6.53 o 
   6   6  12       38.64       35.34      5.84 o 
   7   6  12        0.87       -1.08      7.22 o 
   0   7  12       19.52       32.29      5.16 o 
   1   7  12      453.75      425.94     11.22 o 
   2   7  12       45.34       43.29      4.35 o 
   3   7  12      139.82      157.74      9.31 o 
   4   7  12       18.57       19.00      4.69 o 
   5   7  12       67.62       95.80      8.32 o 
   6   7  12       30.59       30.00      8.04 o 
   0   8  12      107.88      108.37     12.93 o 
   1   8  12       71.03       83.55      5.79 o 
   2   8  12       31.47       39.32      4.91 o 
   3   8  12      204.66      194.39     18.73 o 
   4   8  12       14.26       19.17      5.37 o 
   5   8  12      204.36      204.09     11.29 o 
   6   8  12      130.98      141.51     12.22 o 
   0   9  12      132.25      129.55     10.34 o 
   1   9  12       72.62       67.68      5.67 o 
   2   9  12       45.73       44.03      4.95 o 
   3   9  12       29.18       28.00      6.83 o 
   4   9  12      173.73      200.14     16.18 o 
   5   9  12      139.79      152.80     10.73 o 
   0  10  12        0.11        0.50      4.08 o 
   1  10  12      106.05      100.81      7.08 o 
   2  10  12       13.40       11.55      3.54 o 
   3  10  12      207.73      227.10     11.95 o 
   4  10  12      160.53      152.82     10.63 o 
   5  10  12       14.20       20.50      8.12 o 
   0  11  12       18.01       10.25      5.40 o 
   1  11  12       69.88       64.93      6.09 o 
   2  11  12       70.71       63.76      5.96 o 
   3  11  12        7.21       11.22      4.68 o 
   4  11  12       40.94       34.36      6.29 o 
   0  12  12       23.79       30.96      7.07 o 
   1  12  12       26.93       26.49      5.73 o 
   2  12  12      153.99      150.46     11.39 o 
   3  12  12        5.89        8.70      4.65 o 
   0  13  12       12.44       12.48      5.89 o 
   1  13  12      184.82      187.08     13.47 o 
   1   0  13       85.30       76.86      9.47 o 
   2   0  13       15.92        8.18      5.31 o 
   3   0  13      478.42      532.55     21.89 o 
   4   0  13       50.84       55.87     10.04 o 
   5   0  13      218.73      211.07     23.81 o 
   0   1  13       41.75       41.77      7.65 o 
   1   1  13       82.66       77.20      6.73 o 
   2   1  13       21.29       25.34      4.65 o 
   3   1  13      114.69      111.52     11.14 o 
   4   1  13      143.70      153.99      9.41 o 
   5   1  13      235.03      228.15     24.65 o 
   6   1  13      189.99      185.33     22.49 o 
   0   2  13      173.36      189.59     14.52 o 
   1   2  13      103.95       97.25      7.40 o 
   2   2  13      115.42      108.12      6.08 o 
   3   2  13      123.33      121.33     10.66 o 
   4   2  13       73.80       76.54      8.49 o 
   5   2  13      281.96      316.61     23.27 o 
   6   2  13       44.14       11.18      9.74 o 
   0   3  13       30.12       32.43      6.92 o 
   1   3  13      261.81      270.77     11.07 o 
   2   3  13      170.24      168.81      7.48 o 
   3   3  13      538.35      550.82     18.00 o 
   4   3  13       91.52      105.83     13.95 o 
   5   3  13      139.08      125.78     12.93 o 
   6   3  13       85.58       79.74     15.75 o 
   0   4  13      141.98      144.94     27.30 o 
   1   4  13        2.72        1.64      2.35 o 
   2   4  13      165.42      171.14      8.29 o 
   3   4  13      100.27      102.99      8.80 o 
   4   4  13       75.80       70.56      9.81 o 
   5   4  13      159.48      190.93     45.04 o 
   6   4  13       82.60       73.48     16.00 o 
   7   4  13        0.82       -2.29      5.53 o 
   0   5  13       34.65       27.93      4.75 o 
   1   5  13      372.64      379.01     12.45 o 
   2   5  13       90.22       85.77     11.02 o 
   3   5  13       48.90       46.95     10.34 o 
   4   5  13      101.70      104.17     11.27 o 
   5   5  13      101.33      100.74     11.54 o 
   6   5  13      150.21      156.76     27.72 o 
   0   6  13       39.76       38.27      5.53 o 
   1   6  13       15.22       18.78      3.24 o 
   2   6  13       10.34       12.31      3.18 o 
   3   6  13      107.17      117.93      8.31 o 
   4   6  13       25.68       29.84      5.18 o 
   5   6  13       90.48       98.93      8.44 o 
   6   6  13       42.92       49.25     18.02 o 
   0   7  13        3.29        3.26      3.67 o 
   1   7  13       34.51       28.51      3.87 o 
   2   7  13       66.98       54.33      8.47 o 
   3   7  13       52.76       61.41      6.57 o 
   4   7  13      262.28      262.68     14.21 o 
   5   7  13       22.62       24.84      9.34 o 
   6   7  13       71.64       67.71      7.88 o 
   0   8  13      188.53      186.28     17.38 o 
   1   8  13       77.04       76.10      5.72 o 
   2   8  13       41.99       40.42      4.78 o 
   3   8  13      110.05      104.26      8.73 o 
   4   8  13       10.92       15.08      6.02 o 
   5   8  13       43.04       60.46      7.36 o 
   0   9  13        4.16        8.26      4.77 o 
   1   9  13      171.46      158.11      8.33 o 
   2   9  13       38.13       33.15      4.81 o 
   3   9  13      148.88      161.57     13.11 o 
   4   9  13       70.62       72.87      7.97 o 
   5   9  13       23.81       38.62      6.16 o 
   0  10  13      240.29      246.31     14.40 o 
   1  10  13       23.21       31.83      4.64 o 
   2  10  13      152.89      192.39      9.57 o 
   3  10  13       30.29       32.98      6.06 o 
   4  10  13        2.64        4.72      4.41 o 
   0  11  13      139.56      154.43     13.47 o 
   1  11  13      227.80      231.49     10.28 o 
   2  11  13        9.10        3.54      3.59 o 
   3  11  13       69.92       75.72      8.21 o 
   0  12  13        0.17        8.51      5.70 o 
   1  12  13       90.41       91.88      7.58 o 
   0   0  14      297.82      346.97     25.62 o 
   1   0  14        9.33        7.11      5.47 o 
   2   0  14      378.99      418.45     20.75 o 
   3   0  14        9.01        7.04      5.52 o 
   4   0  14       42.48       47.79      8.88 o 
   5   0  14       49.30       59.17     14.55 o 
   0   1  14       22.04       24.85      6.75 o 
   1   1  14      309.30      345.93     13.90 o 
   2   1  14       13.08        9.60      4.03 o 
   3   1  14       72.88       91.65      7.88 o 
   4   1  14       46.71       50.43      6.34 o 
   5   1  14       25.05       18.40     10.58 o 
   6   1  14       97.63       78.41     16.60 o 
   0   2  14      266.68      293.83     46.12 o 
   1   2  14       19.09       24.74      4.82 o 
   2   2  14       92.11      101.99      8.05 o 
   3   2  14      115.54      123.29     12.31 o 
   4   2  14       42.40       46.55      8.64 o 
   5   2  14      320.10      350.58     28.26 o 
   6   2  14       21.17       30.91     12.63 o 
   0   3  14       28.16       32.98      7.38 o 
   1   3  14       68.06       69.79      6.72 o 
   2   3  14       30.90       39.53      4.41 o 
   3   3  14       24.91       18.63      5.33 o 
   4   3  14      140.77      132.67     12.91 o 
   5   3  14       39.33       42.80      8.87 o 
   6   3  14      229.84      265.79     28.26 o 
   0   4  14       14.53        8.58      6.73 o 
   1   4  14       62.80       64.29      6.62 o 
   2   4  14       40.86       53.15     10.71 o 
   3   4  14      298.91      347.74     14.73 o 
   4   4  14       18.95       20.50      6.90 o 
   5   4  14       74.69      106.44     26.10 o 
   6   4  14       54.95       70.00     15.63 o 
   0   5  14        0.36        2.89      6.01 o 
   1   5  14       35.37       38.60      5.24 o 
   2   5  14       95.72      112.99      8.46 o 
   3   5  14       82.93       68.92      9.65 o 
   4   5  14       68.52       60.72      9.43 o 
   5   5  14       76.86       95.67     13.65 o 
   6   5  14       50.13       56.53     15.03 o 
   0   6  14      536.16      550.36     18.53 o 
   1   6  14       33.14       39.96      5.85 o 
   2   6  14      146.82      124.47      8.97 o 
   3   6  14        7.61        4.80      5.27 o 
   4   6  14        0.23       -3.57      5.47 o 
   5   6  14       51.60       45.85      8.99 o 
   0   7  14       29.28       32.52      6.01 o 
   1   7  14      185.38      173.86      7.71 o 
   2   7  14        8.82       13.00      3.47 o 
   3   7  14       29.31       26.67      5.36 o 
   4   7  14      126.77      120.00      9.34 o 
   5   7  14       35.74       33.74      6.19 o 
   0   8  14       58.59       58.43     10.46 o 
   1   8  14       60.81       60.25      5.46 o 
   2   8  14      188.07      191.00      9.18 o 
   3   8  14      248.40      268.83     12.52 o 
   4   8  14       38.66       34.63      6.05 o 
   0   9  14        1.35        8.84      4.94 o 
   1   9  14       26.90       20.08      5.61 o 
   2   9  14      291.21      322.22     15.47 o 
   3   9  14       55.24       67.68     10.87 o 
   4   9  14       42.83       55.11      9.91 o 
   0  10  14        0.37        4.08      4.54 o 
   1  10  14       63.30       60.59      6.09 o 
   2  10  14       78.54       81.51      6.79 o 
   3  10  14      142.19      172.95     15.60 o 
   0  11  14      273.57      325.23     31.09 o 
   1  11  14       52.35       56.00      9.43 o 
   1   0  15       21.08       13.25      6.57 o 
   2   0  15       59.62       83.15     13.23 o 
   3   0  15        2.32        2.45      5.28 o 
   4   0  15      127.51      131.10     14.15 o 
   5   0  15      147.90      186.05     24.53 o 
   0   1  15        0.42       -2.29      4.88 o 
   1   1  15       59.31       63.58      7.06 o 
   2   1  15      100.45      112.81     10.95 o 
   3   1  15        6.76       12.14      4.48 o 
   4   1  15      115.76      120.07     14.59 o 
   5   1  15       11.20       23.45     11.43 o 
   0   2  15      246.46      288.39     18.00 o 
   1   2  15        5.21        2.76      3.81 o 
   2   2  15       82.81       88.58     11.73 o 
   3   2  15       96.37      122.94      9.35 o 
   4   2  15      164.94      194.22     24.35 o 
   5   2  15       30.16       36.08     12.75 o 
   0   3  15      157.63      137.04     13.45 o 
   1   3  15      228.85      231.77     12.22 o 
   2   3  15       20.55       28.03      5.34 o 
   3   3  15       19.36       21.83      5.92 o 
   4   3  15      126.58      159.43     14.77 o 
   5   3  15       32.40       38.12     13.11 o 
   0   4  15      374.75      396.46     20.40 o 
   1   4  15       24.59       30.82      6.28 o 
   2   4  15      327.52      383.19     12.54 o 
   3   4  15       81.47       81.95     11.14 o 
   4   4  15        1.89        8.12      7.40 o 
   5   4  15       23.92       22.58      8.04 o 
   0   5  15        0.44        6.98      8.30 o 
   1   5  15      143.72      150.45     13.90 o 
   2   5  15       59.22       57.53      6.80 o 
   3   5  15       70.19       70.84     10.29 o 
   4   5  15       54.64       57.36     10.31 o 
   5   5  15      101.71      133.47     21.83 o 
   0   6  15      184.82      214.80     23.33 o 
   1   6  15      132.43      165.75     12.65 o 
   2   6  15       16.38       16.20      5.07 o 
   3   6  15      101.40      114.98     12.96 o 
   4   6  15       21.08       28.26      7.98 o 
   0   7  15       24.15       30.49      6.36 o 
   1   7  15       36.25       50.40      6.60 o 
   2   7  15      118.54      116.37      9.42 o 
   3   7  15       23.85       28.73      8.20 o 
   4   7  15      170.54      191.28     16.30 o 
   0   8  15       46.08       54.19      7.83 o 
   1   8  15       10.45       12.42      3.67 o 
   2   8  15       62.36       61.12      6.07 o 
   3   8  15       79.74       97.32      9.01 o 
   0   9  15        0.00       -4.10      4.10 o 
   1   9  15      227.88      260.40     10.60 o 
   2   9  15        5.92        6.68      3.90 o 
   0   0  16       34.38       32.83     12.15 o 
   1   0  16       73.17       65.29     10.65 o 
   2   0  16      452.28      528.51     24.42 o 
   3   0  16        0.01       -4.52      5.09 o 
   4   0  16      122.58      119.54     20.69 o 
   0   1  16       22.58       36.39     11.67 o 
   1   1  16      138.98      169.01     11.03 o 
   2   1  16       90.65       98.64      8.92 o 
   3   1  16       85.78       96.32      8.60 o 
   4   1  16      156.41      187.86     18.46 o 
   0   2  16      196.82      226.25     17.88 o 
   1   2  16       16.78        9.49      7.50 o 
   2   2  16       74.18       76.42      7.95 o 
   3   2  16       33.10       29.67      5.99 o 
   4   2  16      273.15      310.80     23.15 o 
   0   3  16       22.68       11.94      9.02 o 
   1   3  16        2.12        0.42      3.89 o 
   2   3  16      152.15      179.93     12.19 o 
   3   3  16       73.02       85.09     11.91 o 
   4   3  16      145.40      202.99     17.63 o 
   0   4  16       39.46       30.53      8.24 o 
   1   4  16       78.86       79.63      9.02 o 
   2   4  16        4.86        4.99      5.07 o 
   3   4  16       10.27       31.12      8.03 o 
   4   4  16       76.81       84.29     12.12 o 
   0   5  16        0.65        7.46      8.66 o 
   1   5  16      163.73      177.59     15.48 o 
   2   5  16      237.13      277.88     13.78 o 
   3   5  16       21.20       31.83      8.20 o 
   0   6  16      403.95      360.56     27.90 o 
   1   6  16        8.74       17.69      7.03 o 
   2   6  16        4.87       12.48      5.00 o 
   3   6  16      174.43      179.88     25.44 o 
   0   7  16       65.38       37.88     12.03 o 
   1   7  16      325.18      382.15     14.86 o 
   2   7  16        1.16        0.42      4.53 o 
   0   8  16       19.73       13.10      5.80 o 
   1   0  17        0.01        4.91      7.58 o 
   2   0  17       17.11        7.74     12.09 o 
   3   0  17      134.02      135.23     14.96 o 
   0   1  17      107.29      139.50     15.07 o 
   1   1  17       53.58       52.64      8.75 o 
   2   1  17       11.72       14.77      5.14 o 
   3   1  17       88.48      109.62      9.74 o 
   0   2  17      102.12      134.75     18.04 o 
   1   2  17       28.16       39.32      6.50 o 
   2   2  17      109.73      113.20      9.65 o 
   3   2  17       47.93       58.26      8.80 o 
   0   3  17      121.45      109.70     13.43 o 
   1   3  17       61.44       64.27      7.71 o 
   2   3  17       30.66       30.20     11.48 o 
   3   3  17       94.88      112.53     13.68 o 
   0   4  17       56.88       40.17     12.99 o 
   1   4  17        6.80        3.18      5.38 o 
   2   4  17      276.15      330.05     22.57 o 
   0   5  17       85.90       83.34     16.48 o 
   1   5  17       33.35       26.67      8.15 o 
                                                 
